# Supplementary material for: Reverse Engineering the Neuroblastoma Regulatory Network Uncovers MAX as One of the Master Regulators of Tumor Progression
Source: PLoS One. 2013 Dec 5;8(12):e82457. doi: 10.1371/journal.pone.0082457 (PMC3857773; doi:10.1371/journal.pone.0082457)
Supplement: Table S1 — Overview of all Master Regulators found in our study and detailed composition of MAX, TFEC and ZNF101 regulons. (XLSX) [file pone.0082457.s007.xlsx]

## Sheet: GSE3960 - Network 1
HALF	row.names	Regulon	Universe.Size	Regulon.Size	Total.Hits	Expected.Hits	Observed.Hits	Pvalue	Adjusted.Pvalue		NORMALIZATIONS INTERSECTION
1	VDR	2078	8794	123	1585	22.1691	53	2.06997e-11	1.28545e-08		VDR
2	SMAD3	3142	8794	78	1585	14.0584	37	5.10352e-10	1.58464e-07		SMAD3
3	TFDP1	7421	8794	154	1585	27.7564	57	5.1226e-09	1.06038e-06		TFDP1
4	E2F4	5468	8794	123	1585	22.1691	48	9.48526e-09	1.47259e-06		E2F4
5	MAX	6297	8794	59	1585	10.634	28	4.49248e-08	5.18035e-06		MAX
6	MYB	94039	8794	96	1585	17.3027	39	5.00517e-08	5.18035e-06		MYB
7	OSR2	5178	8794	75	1585	13.5177	30	1.95187e-06	0.000173159		KLF7
8	KLF7	3399	8794	52	1585	9.3723	23	2.74296e-06	0.000212923		MECP2
9	HOXB5	1874	8794	56	1585	10.0932	24	3.62261e-06	0.00024996		GLI2
10	MECP2	26137	8794	93	1585	16.762	34	5.69747e-06	0.000353813		TFEC
11	GLI2	3097	8794	69	1585	12.4363	27	9.26587e-06	0.000523101		ETV5
12	TFEC	5396	8794	111	1585	20.0063	38	1.16162e-05	0.000554897		ARNT2
13	ETV5	9915	8794	111	1585	20.0063	38	1.16162e-05	0.000554897		MEF2D
14	ARNT2	4149	8794	50	1585	9.01183	21	1.83637e-05	0.000768336		THRA
15	ZNF780A	6721	8794	141	1585	25.4134	45	1.85588e-05	0.000768336		MSC
16	MEF2D	7067	8794	202	1585	36.4078	58	5.66458e-05	0.00213755		HIVEP2
17	THRA	8609	8794	43	1585	7.75017	18	6.32715e-05	0.00213755		ZNF101
18	MSC	10538	8794	27	1585	4.86639	13	6.88421e-05	0.00213755		ID3
19	HIVEP2	22869	8794	27	1585	4.86639	13	6.88421e-05	0.00213755		PPARG
20	ZNF101	23261	8794	207	1585	37.309	59	6.26752e-05	0.00213755		NFE2
21	ID3	4779	8794	181	1585	32.6228	52	0.00012364	0.0036562		SALL2
22	PPARG	3662	8794	67	1585	12.0758	24	0.000141509	0.00398302		IRF4
23	NFE2	23125	8794	244	1585	43.9777	66	0.000147519	0.00398302		FOXF1
24	ELK3	7027	8794	75	1585	13.5177	26	0.000157163	0.00406661		ZBTB20
25	SALL2	84525	8794	29	1585	5.22686	13	0.000185635	0.00461117		NFE2L1
26	IRF4	9242	8794	88	1585	15.8608	29	0.000214146	0.0051148		SREBF2
27	FOXF1	2004	8794	70	1585	12.6166	24	0.00031363	0.00664861		TSC22D1
28	ZBTB20	4209	8794	66	1585	11.8956	23	0.000301201	0.00664861		CAMTA1
29	NFE2L1	4778	8794	66	1585	11.8956	23	0.000301201	0.00664861		PEG3
30	SREBF2	7026	8794	44	1585	7.93041	17	0.000321189	0.00664861		BATF
31	TSC22D1	4066	8794	63	1585	11.3549	22	0.000374074	0.00749355		PRRX1
32	NR2F2	2294	8794	28	1585	5.04662	12	0.000509037	0.00987851		ZNF510
33	CAMTA1	2119	8794	40	1585	7.20946	15	0.000916648	0.0172496		FOXK2
34	HOPX	2736	8794	41	1585	7.3897	15	0.00125524	0.0229266		CAMTA2
35	PEG3	4204	8794	45	1585	8.11064	16	0.00136665	0.0242483		HLX
36	BATF	27107	8794	46	1585	8.29088	16	0.00180951	0.0312141		ERG
37	LYL1	8848	8794	66	1585	11.8956	21	0.00199283	0.0334472
38	ZBTB11	3215	8794	47	1585	8.47112	16	0.00236685	0.0376875
39	PRRX1	4205	8794	79	1585	14.2387	24	0.00231563	0.0376875
40	ZNF510	3607	8794	63	1585	11.3549	20	0.00249724	0.0387697
41	FOXK2	116039	8794	29	1585	5.22686	11	0.00282154	0.0417184
42	CAMTA2	284323	8794	29	1585	5.22686	11	0.00282154	0.0417184
43	MEF2A	4088	8794	115	1585	20.7272	32	0.0031628	0.0456767
44	HLX	4602	8794	37	1585	6.66875	13	0.0034902	0.0492594
45	ERG	22797	8794	147	1585	26.4948	39	0.00357653	0.0493561
NORMEXP	row.names	Regulon	Universe.Size	Regulon.Size	Total.Hits	Expected.Hits	Observed.Hits	Pvalue	Adjusted.Pvalue
1	VDR	2078	8794	123	1382	19.3298	47	2.75793e-10	1.71268e-07
2	SMAD3	3142	8794	78	1382	12.2579	34	8.90435e-10	2.7648e-07
3	TFDP1	7421	8794	154	1382	24.2015	51	1.90218e-08	3.93752e-06
4	E2F4	5468	8794	123	1382	19.3298	43	3.43313e-08	5.32994e-06
5	MAX	6297	8794	59	1382	9.272	26	4.51297e-08	5.60511e-06
6	MYB	94039	8794	96	1382	15.0867	35	1.54998e-07	1.60423e-05
7	JUNB	5396	8794	111	1382	17.4439	38	3.52617e-07	3.12821e-05
8	OSR2	3097	8794	69	1382	10.8435	27	5.67018e-07	4.40148e-05
9	RERE	9915	8794	111	1382	17.4439	37	1.04865e-06	7.23569e-05
10	HMGB3	2294	8794	28	1382	4.40027	14	4.00758e-06	0.000210369
11	KLF7	3662	8794	67	1382	10.5292	25	3.88322e-06	0.000210369
12	MECP2	5178	8794	75	1382	11.7864	27	4.0651e-06	0.000210369
13	GLI2	23125	8794	244	1382	38.3452	64	6.52445e-06	0.000311668
14	TFEC	4149	8794	50	1382	7.85763	20	7.68853e-06	0.000327672
15	ETV5	7067	8794	202	1382	31.7448	55	7.91479e-06	0.000327672
16	ARNT2	3399	8794	52	1382	8.17193	20	1.59676e-05	0.000619744
17	ZNF780A	1874	8794	56	1382	8.80055	21	1.69832e-05	0.000620388
18	MEF2D	4204	8794	45	1382	7.07187	17	7.4394e-05	0.00252841
19	THRA	10538	8794	27	1382	4.24312	12	7.73586e-05	0.00252841
20	E2F6	6721	8794	141	1382	22.1585	39	8.7818e-05	0.00272675
21	MSC	8609	8794	43	1382	6.75756	16	0.000139415	0.0039353
22	HIVEP2	26137	8794	93	1382	14.6152	28	0.000134453	0.0039353
23	ZNF101	23261	8794	207	1382	32.5306	51	0.000270875	0.00731363
24	ID3	4778	8794	66	1382	10.3721	21	0.000296549	0.00767321
25	PPARG	7027	8794	75	1382	11.7864	23	0.0003225	0.00801089
26	NFE2	22869	8794	27	1382	4.24312	11	0.000374277	0.00893945
27	SALL2	4779	8794	181	1382	28.4446	45	0.000454148	0.0104454
28	IRF4	4088	8794	115	1382	18.0725	31	0.000625053	0.0138628
29	ZNF174	2119	8794	40	1382	6.2861	14	0.000665294	0.0142465
30	FOXF1	4209	8794	66	1382	10.3721	20	0.000812876	0.0162837
31	ZBTB20	8848	8794	66	1382	10.3721	20	0.000812876	0.0162837
32	NFE2L1	2736	8794	41	1382	6.44326	14	0.000898799	0.0174423
33	SREBF2	7727	8794	30	1382	4.71458	11	0.00117818	0.0221711
34	TSC22D1	1876	8794	47	1382	7.38617	15	0.00149681	0.0273388
35	NR2F2	9242	8794	88	1382	13.8294	24	0.0017206	0.0305283
36	CAMTA1	22797	8794	147	1382	23.1014	36	0.00189274	0.0326499
37	PEG3	7026	8794	44	1382	6.91472	14	0.00205052	0.0344155
38	CSDA	8531	8794	144	1382	22.63	35	0.00245117	0.0400573
39	BATF	3607	8794	63	1382	9.90061	18	0.00283652	0.0431753
40	LYL1	4066	8794	63	1382	9.90061	18	0.00283652	0.0431753
41	PRRX1	7004	8794	181	1382	28.4446	42	0.00285054	0.0431753
42	ZNF510	4602	8794	37	1382	5.81465	12	0.00296208	0.043643
43	FOXK2	116039	8794	29	1382	4.55743	10	0.00309226	0.043643
44	TEAD4	284323	8794	29	1382	4.55743	10	0.00309226	0.043643
45	CAMTA2	473	8794	73	1382	11.4721	20	0.00330385	0.0455931
46	HLX	3149	8794	78	1382	12.2579	21	0.00349335	0.0471603
47	ERG	3726	8794	18	1382	2.82875	7	0.00363651	0.0480483
SUBTR	row.names	Regulon	Universe.Size	Regulon.Size	Total.Hits	Expected.Hits	Observed.Hits	Pvalue	Adjusted.Pvalue
1	VDR	2078	8794	123	1518	21.232	49	6.39512e-10	3.97137e-07
2	SMAD3	3142	8794	78	1518	13.4642	35	2.77429e-09	6.9196e-07
3	TFDP1	6297	8794	59	1518	10.1844	29	3.3428e-09	6.9196e-07
4	E2F4	94039	8794	96	1518	16.5713	39	1.43345e-08	2.22543e-06
5	MYBL2	5468	8794	123	1518	21.232	46	2.19102e-08	2.72125e-06
6	MAX	7421	8794	154	1518	26.5831	52	1.68482e-07	1.74379e-05
7	MYB	1874	8794	56	1518	9.66659	24	1.59902e-06	0.000124124
8	KLF7	9915	8794	111	1518	19.1606	39	1.44631e-06	0.000124124
9	MECP2	5178	8794	75	1518	12.9463	29	2.54471e-06	0.000175585
10	GLI2	3097	8794	69	1518	11.9106	27	3.91703e-06	0.000225671
11	TFEC	5396	8794	111	1518	19.1606	38	3.99739e-06	0.000225671
12	ETV5	3399	8794	52	1518	8.97612	22	5.05719e-06	0.00026171
13	ARNT2	23261	8794	207	1518	35.7319	60	8.08325e-06	0.00038613
14	MEF2D	2294	8794	28	1518	4.83329	14	1.32278e-05	0.000570208
15	THRA	6721	8794	141	1518	24.3391	44	1.37732e-05	0.000570208
16	MSC	26137	8794	93	1518	16.0534	32	1.71653e-05	0.00066623
17	HIVEP2	23125	8794	244	1518	42.1187	67	1.97221e-05	0.000720436
18	ZNF101	3662	8794	67	1518	11.5654	25	2.22443e-05	0.00076743
19	ID3	4149	8794	50	1518	8.63088	20	3.39027e-05	0.00110808
20	PPARG	10538	8794	27	1518	4.66068	13	4.18376e-05	0.00129906
21	NFE2	7067	8794	202	1518	34.8688	56	6.24137e-05	0.00184566
22	ELK3	7027	8794	75	1518	12.9463	26	7.36138e-05	0.00207792
23	SALL2	8609	8794	43	1518	7.42256	17	0.000128914	0.00348068
24	IRF4	4778	8794	66	1518	11.3928	23	0.000152352	0.00394211
25	ZNF174	22869	8794	27	1518	4.66068	12	0.000208497	0.00517907
26	FOXF1	9242	8794	88	1518	15.1904	28	0.000244097	0.00583016
27	ZBTB20	4779	8794	181	1518	31.2438	49	0.000302531	0.0069582
28	NFE2L1	2119	8794	40	1518	6.90471	15	0.000560098	0.0124222
29	SREBF2	4204	8794	45	1518	7.7678	16	0.000827198	0.0177134
30	TSC22D1	2004	8794	70	1518	12.0832	22	0.0010854	0.0209819
31	USF2	4209	8794	66	1518	11.3928	21	0.00111498	0.0209819
32	CAMTA1	8848	8794	66	1518	11.3928	21	0.00111498	0.0209819
33	PEG3	27107	8794	46	1518	7.94041	16	0.00110419	0.0209819
34	BATF	3607	8794	63	1518	10.8749	20	0.00143315	0.0261761
35	ZBTB11	4602	8794	37	1518	6.38685	13	0.00230052	0.0408178
36	PRRX1	2736	8794	41	1518	7.07733	14	0.00239489	0.0413118
37	ZNF510	7727	8794	30	1518	5.17853	11	0.00271521	0.0455714
38	FOXK2	4605	8794	101	1518	17.4344	28	0.00283879	0.0463918
39	CAMTA2	22797	8794	147	1518	25.3748	38	0.00296101	0.0471484
40	HLX	4088	8794	115	1518	19.851	31	0.00305952	0.047499
41	ERG	7392	8794	46	1518	7.94041	15	0.00315344	0.0477631

## Sheet: GSE16476 - Network 2
HALF	row.names	Regulon	Universe.Size	Regulon.Size	Total.Hits	Expected.Hits	Observed.Hits	Pvalue	Adjusted.Pvalue		NORMALIZATIONS INTERSECTION
1	ESRRA	228311_at	19913	45	2759	6.23487	36	9.66994e-25	1.15846e-21		ESRRA
2	ETV3	219568_x_at	19913	57	2759	7.8975	29	4.65696e-12	2.78952e-09		ETV3
3	ZNF101	213541_s_at	19913	42	2759	5.81921	24	7.25295e-12	2.89634e-09		ZNF101
4	ZNF560	214438_at	19913	34	2759	4.71079	21	1.22687e-11	3.67447e-09		ZNF560
5	SP1	219993_at	19913	86	2759	11.9155	36	3.72056e-11	8.91447e-09		SP1
6	ZNF146	228846_at	19913	100	2759	13.8553	37	1.55937e-09	3.11355e-07		ZNF146
7	ZNF655	1554726_at	19913	139	2759	19.2588	46	1.82043e-09	3.11553e-07		ZNF655
8	ZBTB26	212345_s_at	19913	146	2759	20.2287	47	3.52691e-09	5.28154e-07		ZBTB26
9	ZNF317	209360_s_at	19913	185	2759	25.6322	55	5.62776e-09	7.49118e-07		ETS1
10	ETS1	230218_at	19913	115	2759	15.9336	39	1.15626e-08	1.3852e-06		MBD1
11	MBD1	1553685_s_at	19913	93	2759	12.8854	33	3.4619e-08	3.77033e-06		ZBTB38
12	ZBTB38	205446_s_at	19913	144	2759	19.9516	44	6.03652e-08	6.02646e-06		ZNF483
13	ZNF483	200706_s_at	19913	126	2759	17.4576	40	6.59388e-08	6.07651e-06		KAT7
14	KAT7	229731_at	19913	42	2759	5.81921	19	1.51079e-07	1.2928e-05		LITAF
15	LITAF	203693_s_at	19913	178	2759	24.6624	50	1.86385e-07	1.48859e-05		SMARCC1
16	NCOR1	208808_s_at	19913	145	2759	20.0901	42	5.95364e-07	4.45779e-05		JUNB
17	SMARCC1	31845_at	19913	138	2759	19.1203	40	1.02174e-06	7.20025e-05		SMAD4
18	CSDA	238761_at	19913	98	2759	13.5782	31	1.61889e-06	0.000107746		FOXM1
19	JUNB	203734_at	19913	57	2759	7.8975	21	3.1101e-06	0.0001961		BAZ2B
20	RXRA	228698_at	19913	42	2759	5.81921	17	4.23239e-06	0.00025352		ERF
21	SMAD4	219884_at	19913	54	2759	7.48185	20	4.50481e-06	0.000256989		E2F3
22	FOXM1	227346_at	19913	63	2759	8.72882	22	5.66897e-06	0.000308701		FOXJ2
23	RFX5	210188_at	19913	55	2759	7.6204	20	6.34044e-06	0.000316494		ZBTB40
24	BAZ2B	226828_s_at	19913	55	2759	7.6204	20	6.34044e-06	0.000316494		THRA
25	ZNF24	207826_s_at	19913	100	2759	13.8553	30	7.87269e-06	0.00037726		ZBTB43
26	HES1	204236_at	19913	69	2759	9.56014	23	9.39432e-06	0.000384488		RUNX3
27	ERF	213139_at	19913	120	2759	16.6263	34	9.62824e-06	0.000384488		CEBPG
28	E2F3	221841_s_at	19913	29	2759	4.01803	13	9.25723e-06	0.000384488		MNT
29	FOXJ2	228442_at	19913	48	2759	6.65053	18	9.411e-06	0.000384488		FLI1
30	ZBTB40	229790_at	19913	44	2759	6.09632	17	9.34408e-06	0.000384488		TCF21
31	CEBPA	218430_s_at	19913	45	2759	6.23487	17	1.35647e-05	0.00052421		MAFG
32	IRF8	212758_s_at	19913	127	2759	17.5962	35	1.45589e-05	0.000545049		STAT2
33	THRA	202580_x_at	19913	118	2759	16.3492	33	1.70536e-05	0.000619096		SMAD5
34	ZBTB43	203643_at	19913	67	2759	9.28303	22	1.83182e-05	0.000645447		RELB
35	RUNX3	210892_s_at	19913	129	2759	17.8733	35	2.11788e-05	0.00072492		PBX1
36	CEBPG	1555355_a_at	19913	68	2759	9.42158	22	2.40796e-05	0.000801314		SPI1
37	MNT	1554433_a_at	19913	135	2759	18.7046	36	2.53627e-05	0.000821204		ATF2
38	FLI1	206579_at	19913	64	2759	8.86737	21	2.70091e-05	0.000851497		ISL1
39	TCF21	212418_at	19913	43	2759	5.95777	16	2.81111e-05	0.000863515		ZNF192
40	MAFG	1558733_at	19913	92	2759	12.7468	27	3.09671e-05	0.0008833		TFEC
41	STAT5B	211721_s_at	19913	131	2759	18.1504	35	3.04484e-05	0.0008833		KLF12
42	STAT2	37586_at	19913	92	2759	12.7468	27	3.09671e-05	0.0008833		ZNF238
43	SMAD5	230205_at	19913	97	2759	13.4396	28	3.26405e-05	0.000888711		NCOR2
44	RELB	AFFX-HUMISGF3A/M97935_5_at	19913	21	2759	2.90961	10	3.25754e-05	0.000888711		SP140
45	PBX1	244885_at	19913	65	2759	9.00593	21	3.55277e-05	0.000945825		ID3
46	TCF7	1552634_a_at	19913	44	2759	6.09632	16	3.99273e-05	0.000997693		ZNF442
47	SPI1	1554973_a_at	19913	18	2759	2.49395	9	3.86383e-05	0.000997693		HMGB2
48	ATF2	225629_s_at	19913	153	2759	21.1986	39	3.99743e-05	0.000997693		KLF6
49	ISL1	1570534_a_at	19913	25	2759	3.46382	11	4.37834e-05	0.00107046		RUNX1
50	MEOX2	235653_s_at	19913	89	2759	12.3312	26	4.5352e-05	0.00108663		NFE2
51	TAL1	205312_at	19913	186	2759	25.7708	45	4.98666e-05	0.00117138		GABPA
52	ZNF192	227329_at	19913	192	2759	26.6021	46	5.4599e-05	0.00125788		ZNF257
53	TFEC	219540_at	19913	115	2759	15.9336	31	6.30967e-05	0.00142622		MAX
54	KLF12	204100_at	19913	174	2759	24.1082	42	8.78726e-05	0.00187985		GTF2I
55	ZNF238	232911_at	19913	55	2759	7.6204	18	8.69521e-05	0.00187985		ZNF551
56	NCOR2	233884_at	19913	174	2759	24.1082	42	8.78726e-05	0.00187985		CREB3L2
57	SP140	204206_at	19913	78	2759	10.8071	23	9.17922e-05	0.00189598		ELF1
58	ID3	215099_s_at	19913	78	2759	10.8071	23	9.17922e-05	0.00189598		CEBPB
59	ZNF442	210734_x_at	19913	83	2759	11.4999	24	9.73169e-05	0.00197603		ZEB1
60	PPARG	207777_s_at	19913	79	2759	10.9457	23	0.000114714	0.00229046		DNAJC2
61	HMGB2	1487_at	19913	31	2759	4.29513	12	0.000120372	0.00236403		ARID5A
62	KLF6	214600_at	19913	52	2759	7.20474	17	0.000128613	0.00248514		SNAI2
63	RUNX1	202526_at	19913	44	2759	6.09632	15	0.000155867	0.00294355		ZNF629
64	SP110	209930_s_at	19913	17	2759	2.3554	8	0.000157251	0.00294355		ERG
65	MSC	219878_s_at	19913	62	2759	8.59027	19	0.000168733	0.00310988		ZNF79
66	NFE2	206965_at	19913	81	2759	11.2228	23	0.000176322	0.00315275		HLX
67	GABPA	219551_at	19913	36	2759	4.9879	13	0.000174984	0.00315275		ZBTB25
68	ZNF257	227376_at	19913	67	2759	9.28303	20	0.000184942	0.00325824		TEAD1
69	MAX	242019_at	19913	41	2759	5.68066	14	0.000230127	0.00399554		NR2F2
70	MXD4	216004_s_at	19913	29	2759	4.01803	11	0.000255326	0.00436972		RXRB
71	GTF2I	203394_s_at	19913	22	2759	3.04816	9	0.000336142	0.00567181		ZNF492
72	ZNF551	205205_at	19913	30	2759	4.15658	11	0.000372209	0.00619315		PKNOX1
73	CREB3L2	213097_s_at	19913	230	2759	31.8671	50	0.000381935	0.00626793		RFX7
74	ELF1	1555611_s_at	19913	52	2759	7.20474	16	0.000426621	0.00690664		TGIF2
75	CEBPB	204931_at	19913	132	2759	18.289	32	0.000440851	0.00704186		ZNF267
76	ZEB1	1553276_at	19913	19	2759	2.6325	8	0.000459856	0.00724878		EAF2
77	DNAJC2	201473_at	19913	23	2759	3.18671	9	0.000521197	0.00810901		SOX18
78	ARID5A	221773_at	19913	53	2759	7.34329	16	0.000547918	0.00841546		ZNF419
79	SNAI2	203248_at	19913	16	2759	2.21684	7	0.000611403	0.00927165		KLF13
80	ZNF629	205170_at	19913	40	2759	5.54211	13	0.000622827	0.00932683		LHX6
81	ERG	203958_s_at	19913	54	2759	7.48185	16	0.000697679	0.0103188		SOX17
82	ZNF79	207164_s_at	19913	24	2759	3.32526	9	0.000783196	0.0114423		RERE
83	HLX	204203_at	19913	158	2759	21.8913	36	0.000795263	0.0114786		KLF4
84	ZBTB25	213196_at	19913	69	2759	9.56014	19	0.000808204	0.0115265		ZNF256
85	TEAD1	207760_s_at	19913	203	2759	28.1262	44	0.000819094	0.0115444		FOSL2
86	NR2F2	208510_s_at	19913	46	2759	6.37342	14	0.000942398	0.0129769		ZBTB4
87	RXRB	229009_at	19913	132	2759	18.289	31	0.000939688	0.0129769		ZNF746
88	ZNF492	200856_x_at	19913	96	2759	13.3011	24	0.00110957	0.0151053		HEYL
89	PKNOX1	238644_at	19913	21	2759	2.90961	8	0.00112708	0.0151713		IKZF3
90	ZNF682	219826_at	19913	43	2759	5.95777	13	0.00140418	0.0186541		ZBTB46
91	RFX7	229551_x_at	19913	62	2759	8.59027	17	0.00141696	0.0186541		IKZF1
92	TGIF2	215073_s_at	19913	67	2759	9.28303	18	0.00143977	0.0187483		GLI3
93	ZNF768	221643_s_at	19913	103	2759	14.2709	25	0.00145994	0.0188065		BCL6B
94	ZNF267	227030_at	19913	130	2759	18.0119	30	0.00148816	0.0189662		NFATC2
95	EAF2	201072_s_at	19913	109	2759	15.1022	26	0.0016155	0.0201601		SOX7
96	SOX18	241984_at	19913	18	2759	2.49395	7	0.00160648	0.0201601		MXD1
97	ZNF419	213138_at	19913	68	2759	9.42158	18	0.00174271	0.0213037		LIN28B
98	KLF13	229809_at	19913	73	2759	10.1143	19	0.0017352	0.0213037		ZNF367
99	LHX6	208960_s_at	19913	59	2759	8.17461	16	0.00207925	0.0232551		IRX3
100	SOX17	210778_s_at	19913	59	2759	8.17461	16	0.00207925	0.0232551		ZNF606
101	IKZF5	212501_at	19913	166	2759	22.9997	36	0.0020457	0.0232551		FOXS1
102	ZNF614	214138_at	19913	31	2759	4.29513	10	0.00206852	0.0232551		TERF2
103	RERE	215532_x_at	19913	84	2759	11.6384	21	0.00197942	0.0232551		POU6F1
104	ELK3	220086_at	19913	59	2759	8.17461	16	0.00207925	0.0232551		ZNF561
105	KLF4	220721_at	19913	79	2759	10.9457	20	0.00203279	0.0232551		HIC1
106	ARID4B	223111_x_at	19913	59	2759	8.17461	16	0.00207925	0.0232551		ZFP14
107	ZNF256	225848_at	19913	138	2759	19.1203	31	0.00204709	0.0232551		HIVEP3
108	FOSL2	235618_at	19913	40	2759	5.54211	12	0.00209645	0.0232551		ZNF507
109	ZBTB4	206283_s_at	19913	45	2759	6.23487	13	0.00228513	0.0248871		THAP6
110	ZNF746	210697_at	19913	27	2759	3.74092	9	0.00227203	0.0248871		ELK4
111	TEAD2	1555337_a_at	19913	50	2759	6.92764	14	0.0024154	0.0260689		TULP4
112	ZFAT	229638_at	19913	19	2759	2.6325	7	0.00244038	0.0261034		FOXN3
113	PRRX1	204057_at	19913	163	2759	22.5841	35	0.00274499	0.0286239		EBF2
114	HEYL	204198_s_at	19913	102	2759	14.1324	24	0.0027477	0.0286239		ELF4
115	IKZF3	205187_at	19913	86	2759	11.9155	21	0.00272611	0.0286239		ZNF142
116	ZBTB46	229707_at	19913	76	2759	10.53	19	0.00291869	0.030143		STAT1
117	IKZF1	228829_at	19913	108	2759	14.9637	25	0.00298456	0.0305598
118	GLI3	1552423_at	19913	28	2759	3.87948	9	0.00310079	0.0309562
119	BCL6B	205253_at	19913	28	2759	3.87948	9	0.00310079	0.0309562
120	NFATC2	226408_at	19913	28	2759	3.87948	9	0.00310079	0.0309562
121	SOX7	206104_at	19913	37	2759	5.12645	11	0.00313733	0.0310621
122	ATF7	205026_at	19913	24	2759	3.32526	8	0.00339595	0.0333471
123	MXD1	201160_s_at	19913	104	2759	14.4095	24	0.00362431	0.034272
124	PRDM1	218916_at	19913	47	2759	6.51198	13	0.00357829	0.034272
125	SIX5	225262_at	19913	67	2759	9.28303	17	0.00363318	0.034272
126	LIN28B	235271_s_at	19913	20	2759	2.77105	7	0.00357815	0.034272
127	ZNF367	238443_at	19913	47	2759	6.51198	13	0.00357829	0.034272
128	IRX3	208081_s_at	19913	62	2759	8.59027	16	0.0036895	0.0345314
129	ZNF606	203080_s_at	19913	178	2759	24.6624	37	0.00395628	0.0367413
130	FOXS1	214482_at	19913	29	2759	4.01803	9	0.00415327	0.0379818
131	TERF2	226564_at	19913	29	2759	4.01803	9	0.00415327	0.0379818
132	POU6F1	218724_s_at	19913	133	2759	18.4275	29	0.00427525	0.0388011
133	ZNF561	204039_at	19913	58	2759	8.03606	15	0.0044731	0.0396946
134	HIC1	209928_s_at	19913	58	2759	8.03606	15	0.0044731	0.0396946
135	ZFP14	216468_s_at	19913	48	2759	6.65053	13	0.00441904	0.0396946
136	HIVEP3	206715_at	19913	162	2759	22.4455	34	0.00452659	0.0398739
137	ZNF397	204970_s_at	19913	128	2759	17.7347	28	0.00459553	0.0401857
138	ZNF507	200049_at	19913	174	2759	24.1082	36	0.00472842	0.0410482
139	THAP6	202449_s_at	19913	90	2759	12.4697	21	0.00494124	0.0422829
140	TFAM	209761_s_at	19913	90	2759	12.4697	21	0.00494124	0.0422829
141	MYSM1	202964_s_at	19913	85	2759	11.777	20	0.00521375	0.0442984
142	ELK4	226695_at	19913	96	2759	13.3011	22	0.00535392	0.0446241
143	TULP4	228964_at	19913	59	2759	8.17461	15	0.00536383	0.0446241
144	FOXN3	239742_at	19913	118	2759	16.3492	26	0.00529945	0.0446241
145	CERS6	206201_s_at	19913	30	2759	4.15658	9	0.00546839	0.0446882
146	ZBTB11	229349_at	19913	80	2759	11.0842	19	0.00548344	0.0446882
147	FOXK2	242938_s_at	19913	49	2759	6.78908	13	0.00541275	0.0446882
148	EBF2	223714_at	19913	91	2759	12.6083	21	0.00568274	0.0459995
149	ELF4	242433_at	19913	35	2759	4.84934	10	0.00602085	0.0484093
150	ZNF142	205254_x_at	19913	65	2759	9.00593	16	0.00621052	0.0496014
151	STAT1	204182_s_at	19913	26	2759	3.60237	8	0.00626734	0.0497237
NORMEXP	row.names	Regulon	Universe.Size	Regulon.Size	Total.Hits	Expected.Hits	Observed.Hits	Pvalue	Adjusted.Pvalue
1	ESRRA	228311_at	19913	45	2349	5.30834	30	4.38562e-19	5.25397e-16
2	ETV3	200706_s_at	19913	126	2349	14.8634	43	9.81867e-12	5.88139e-09
3	ZNF101	219568_x_at	19913	57	2349	6.7239	26	2.97492e-11	1.18798e-08
4	ZNF560	219993_at	19913	86	2349	10.1448	33	4.45402e-11	1.33398e-08
5	SP1	214438_at	19913	34	2349	4.01075	19	6.75947e-11	1.61957e-08
6	ZNF146	213541_s_at	19913	42	2349	4.95445	19	9.73516e-09	1.94379e-06
7	ZNF655	212345_s_at	19913	146	2349	17.2226	41	2.27194e-08	3.88826e-06
8	ZBTB26	1553685_s_at	19913	93	2349	10.9706	30	3.81455e-08	5.71229e-06
9	ETS1	1554726_at	19913	139	2349	16.3969	39	4.81698e-08	6.41194e-06
10	MBD1	228846_at	19913	100	2349	11.7963	31	6.91564e-08	7.71242e-06
11	ZBTB38	230218_at	19913	115	2349	13.5658	34	7.08152e-08	7.71242e-06
12	NFE2L2	205446_s_at	19913	144	2349	16.9867	39	1.38584e-07	1.38353e-05
13	ZNF483	203734_at	19913	57	2349	6.7239	20	9.06955e-07	7.76095e-05
14	KAT7	229790_at	19913	44	2349	5.19038	17	9.04487e-07	7.76095e-05
15	LITAF	203693_s_at	19913	178	2349	20.9974	43	1.21037e-06	9.66679e-05
16	SMARCC1	219884_at	19913	54	2349	6.37001	19	1.49131e-06	0.000105093
17	JUN	227346_at	19913	63	2349	7.43168	21	1.44442e-06	0.000105093
18	JUNB	227329_at	19913	192	2349	22.6489	45	1.78404e-06	0.000112489
19	SMAD4	238761_at	19913	98	2349	11.5604	28	1.73192e-06	0.000112489
20	FOXM1	226828_s_at	19913	55	2349	6.48797	19	2.08481e-06	0.000123592
21	RFX5	229731_at	19913	42	2349	4.95445	16	2.16647e-06	0.000123592
22	BAZ2B	212758_s_at	19913	127	2349	14.9813	33	2.90932e-06	0.000158426
23	ERF	208808_s_at	19913	145	2349	17.1047	36	3.74426e-06	0.000186901
24	E2F3	209360_s_at	19913	185	2349	21.8232	43	3.63969e-06	0.000186901
25	ZNF263	228442_at	19913	48	2349	5.66223	17	4.0311e-06	0.00019317
26	FOXJ2	1558733_at	19913	92	2349	10.8526	26	4.63469e-06	0.000213552
27	ZBTB40	204236_at	19913	69	2349	8.13946	21	7.97776e-06	0.000341334
28	THRA	31845_at	19913	138	2349	16.2789	34	7.83e-06	0.000341334
29	ZBTB43	204100_at	19913	174	2349	20.5256	40	9.80004e-06	0.000404843
30	RUNX3	228698_at	19913	42	2349	4.95445	15	1.08872e-05	0.000434761
31	CEBPG	214600_at	19913	52	2349	6.13408	17	1.47841e-05	0.000571334
32	MNT	1487_at	19913	31	2349	3.65686	12	2.17406e-05	0.000789249
33	FLI1	215099_s_at	19913	78	2349	9.20112	22	2.11325e-05	0.000789249
34	TCF21	218430_s_at	19913	45	2349	5.30834	15	2.99088e-05	0.00105384
35	MAFG	210188_at	19913	55	2349	6.48797	17	3.5247e-05	0.00120645
36	STAT2	211721_s_at	19913	131	2349	15.4532	31	4.21068e-05	0.00140122
37	SMAD5	209930_s_at	19913	17	2349	2.00537	8	4.35297e-05	0.00140942
38	RELB	205312_at	19913	186	2349	21.9411	40	5.1762e-05	0.00151066
39	PBX1	219540_at	19913	115	2349	13.5658	28	5.08953e-05	0.00151066
40	SPI1	221841_s_at	19913	29	2349	3.42093	11	5.29042e-05	0.00151066
41	ATF2	233884_at	19913	174	2349	20.5256	38	5.29614e-05	0.00151066
42	ISL1	AFFX-HUMISGF3A/M97935_5_at	19913	21	2349	2.47723	9	5.25587e-05	0.00151066
43	EGR3	1570534_a_at	19913	25	2349	2.94908	10	5.50334e-05	0.00153326
44	ZNF192	1555611_s_at	19913	52	2349	6.13408	16	5.86462e-05	0.00156869
45	TFEC	203643_at	19913	67	2349	7.90353	19	5.90199e-05	0.00156869
46	KLF12	219878_s_at	19913	62	2349	7.31372	18	6.02336e-05	0.00156869
47	ZNF238	210734_x_at	19913	83	2349	9.79094	22	6.25606e-05	0.00159463
48	NCOR2	204206_at	19913	78	2349	9.20112	21	6.70178e-05	0.00166444
49	SP140	212418_at	19913	43	2349	5.07242	14	6.80783e-05	0.00166444
50	ID3	1555355_a_at	19913	68	2349	8.02149	19	7.44309e-05	0.00178336
51	NFAT5	225629_s_at	19913	153	2349	18.0484	34	8.09737e-05	0.00190209
52	HMGA2	213097_s_at	19913	230	2349	27.1315	46	0.000111492	0.00256861
53	ZNF442	221643_s_at	19913	103	2349	12.1502	25	0.000119659	0.00270476
54	HMGB2	37586_at	19913	92	2349	10.8526	23	0.000124368	0.00275912
55	KLF6	232911_at	19913	55	2349	6.48797	16	0.000129023	0.00281036
56	STAT3	1553276_at	19913	19	2349	2.2413	8	0.000132589	0.00283646
57	RUNX1	201473_at	19913	23	2349	2.71315	9	0.000136389	0.00284861
58	NFE2	219551_at	19913	36	2349	4.24667	12	0.000137913	0.00284861
59	GABPA	207826_s_at	19913	100	2349	11.7963	24	0.00018888	0.00383521
60	NFATC3	235653_s_at	19913	89	2349	10.4987	22	0.000198489	0.00396317
61	ZNF257	202580_x_at	19913	118	2349	13.9197	27	0.000209528	0.00411499
62	MAX	200049_at	19913	174	2349	20.5256	36	0.000252311	0.00487531
63	GTF2I	213139_at	19913	120	2349	14.1556	27	0.00028256	0.00537313
64	ZNF551	213196_at	19913	69	2349	8.13946	18	0.00028913	0.005399
65	CREB3L2	229349_at	19913	80	2349	9.43705	20	0.000293076	0.005399
66	ELF1	230205_at	19913	97	2349	11.4424	23	0.000297441	0.005399
67	CEBPB	1552634_a_at	19913	44	2349	5.19038	13	0.000356715	0.00610492
68	ZEB1	202526_at	19913	44	2349	5.19038	13	0.000356715	0.00610492
69	TCF7L2	204203_at	19913	158	2349	18.6382	33	0.000349092	0.00610492
70	CAMTA2	206965_at	19913	81	2349	9.55501	20	0.000352274	0.00610492
71	DNAJC2	205205_at	19913	30	2349	3.53889	10	0.000384899	0.0064945
72	ARID5A	1554433_a_at	19913	135	2349	15.925	29	0.00042822	0.00709724
73	SNAI2	210892_s_at	19913	129	2349	15.2172	28	0.00043247	0.00709724
74	ZNF629	235618_at	19913	40	2349	4.71853	12	0.000456437	0.00738935
75	CAMTA1	227030_at	19913	130	2349	15.3352	28	0.00049497	0.00790632
76	ERG	214138_at	19913	31	2349	3.65686	10	0.000533486	0.00840942
77	HSF1	1554973_a_at	19913	18	2349	2.12334	7	0.000542387	0.0084387
78	ZNF79	215073_s_at	19913	67	2349	7.90353	17	0.000572756	0.00879694
79	HLX	215532_x_at	19913	84	2349	9.9089	20	0.000596817	0.00905046
80	ZBTB25	225848_at	19913	138	2349	16.2789	29	0.00063179	0.00946106
81	TEAD1	204931_at	19913	132	2349	15.5711	28	0.000644228	0.00952821
82	ZNF423	204198_s_at	19913	102	2349	12.0322	23	0.000654911	0.00956809
83	NR2F2	223714_at	19913	91	2349	10.7346	21	0.000731756	0.010562
84	RXRB	207760_s_at	19913	203	2349	23.9465	39	0.000743833	0.0106085
85	ZNF492	204970_s_at	19913	128	2349	15.0993	27	0.000849582	0.0116989
86	PKNOX1	205187_at	19913	86	2349	10.1448	20	0.000831816	0.0116989
87	RFX7	229638_at	19913	19	2349	2.2413	7	0.000840423	0.0116989
88	TGIF2	206579_at	19913	64	2349	7.54964	16	0.000926845	0.0126177
89	ZNF267	214761_at	19913	33	2349	3.89278	10	0.000975453	0.0131303
90	EAF2	219826_at	19913	43	2349	5.07242	12	0.00098868	0.0131604
91	SOX18	208960_s_at	19913	59	2349	6.95983	15	0.00101794	0.013401
92	ZNF419	207164_s_at	19913	24	2349	2.83112	8	0.00108259	0.0140972
93	KLF13	223960_s_at	19913	65	2349	7.6676	16	0.00111926	0.014418
94	LHX6	206715_at	19913	162	2349	19.11	32	0.0011562	0.0147353
95	SOX17	225140_at	19913	71	2349	8.37538	17	0.0011999	0.0151314
96	RERE	214482_at	19913	29	2349	3.42093	9	0.00122695	0.0151535
97	KLF4	216004_s_at	19913	29	2349	3.42093	9	0.00122695	0.0151535
98	PAX5	203080_s_at	19913	178	2349	20.9974	34	0.00159592	0.01869
99	ZNF256	218724_s_at	19913	133	2349	15.6891	27	0.00157543	0.01869
100	C16orf5	221969_at	19913	45	2349	5.30834	12	0.00157525	0.01869
101	KLF3	225262_at	19913	67	2349	7.90353	16	0.0016069	0.01869
102	FOSL2	227376_at	19913	67	2349	7.90353	16	0.0016069	0.01869
103	ZBTB4	228829_at	19913	108	2349	12.74	23	0.00153369	0.01869
104	ZNF513	229809_at	19913	73	2349	8.61131	17	0.00168803	0.0194448
105	ZNF746	201072_s_at	19913	109	2349	12.858	23	0.001751	0.0197896
106	HEYL	207777_s_at	19913	79	2349	9.31909	18	0.00174397	0.0197896
107	IKZF3	208081_s_at	19913	62	2349	7.31372	15	0.00180127	0.0197975
108	ZBTB46	212501_at	19913	166	2349	19.5819	32	0.00176925	0.0197975
109	IKZF1	229551_x_at	19913	62	2349	7.31372	15	0.00180127	0.0197975
110	GLI3	213138_at	19913	68	2349	8.02149	16	0.00191111	0.0208138
111	ZBTB7C	204182_s_at	19913	26	2349	3.06704	8	0.00207857	0.0224336
112	BCL6B	208025_s_at	19913	47	2349	5.54427	12	0.00242413	0.0257
113	NFATC2	227782_at	19913	124	2349	14.6274	25	0.00240737	0.0257
114	SOX7	212762_s_at	19913	42	2349	4.95445	11	0.00261313	0.0274608
115	ATF7	229707_at	19913	76	2349	8.9652	17	0.00272745	0.0284129
116	MXD1	206104_at	19913	37	2349	4.36464	10	0.00276216	0.0285264
117	SIX5	210697_at	19913	27	2349	3.185	8	0.00279545	0.0286235
118	LIN28B	1567013_at	19913	32	2349	3.77482	9	0.00283854	0.0288184
119	ZNF367	212948_at	19913	198	2349	23.3567	36	0.00302101	0.0303052
120	IRX3	244885_at	19913	65	2349	7.6676	15	0.00303558	0.0303052
121	ZNF606	241984_at	19913	18	2349	2.12334	6	0.00307416	0.0304367
122	FOXS1	203707_at	19913	43	2349	5.07242	11	0.00324195	0.0313615
123	TERF2	203958_s_at	19913	54	2349	6.37001	13	0.0032461	0.0313615
124	POU6F1	213756_s_at	19913	43	2349	5.07242	11	0.00324195	0.0313615
125	ZNF561	1552423_at	19913	28	2349	3.30297	8	0.0036943	0.0351252
126	HIC1	205253_at	19913	28	2349	3.30297	8	0.0036943	0.0351252
127	ZFP14	241731_x_at	19913	44	2349	5.19038	11	0.00398755	0.0376148
128	HIVEP3	202964_s_at	19913	85	2349	10.0269	18	0.00421736	0.0391659
129	MGA	238520_at	19913	67	2349	7.90353	15	0.00419471	0.0391659
130	ZNF507	201465_s_at	19913	50	2349	5.89816	12	0.0043681	0.0400294
131	THAP6	210556_at	19913	19	2349	2.2413	6	0.00437717	0.0400294
132	TRERF1	225753_at	19913	56	2349	6.60594	13	0.00463554	0.042071
133	ELK4	208992_s_at	19913	210	2349	24.7723	37	0.00471158	0.0424397
134	TULP4	206115_at	19913	15	2349	1.76945	5	0.00519997	0.0458057
135	ZNF440	235409_at	19913	118	2349	13.9197	23	0.00518604	0.0458057
136	FOXN3	239742_at	19913	118	2349	13.9197	23	0.00518604	0.0458057
137	EBF2	213268_at	19913	302	2349	35.6249	50	0.00524111	0.045831
138	ELF4	205170_at	19913	40	2349	4.71853	10	0.00535838	0.046517
139	ZNF142	208003_s_at	19913	69	2349	8.13946	15	0.00569288	0.0490653
140	STAT1	229009_at	19913	132	2349	15.5711	25	0.00580297	0.0496568
SUBTR	row.names	Regulon	Universe.Size	Regulon.Size	Total.Hits	Expected.Hits	Observed.Hits	Pvalue	Adjusted.Pvalue
1	ESRRA	228311_at	19913	45	2622	5.92528	33	2.20087e-21	2.63665e-18
2	ETV3	213541_s_at	19913	42	2622	5.53026	24	2.29601e-12	1.37531e-09
3	ZNF101	219568_x_at	19913	57	2622	7.50535	28	8.87722e-12	3.54497e-09
4	ZNF560	214438_at	19913	34	2622	4.47687	20	4.95719e-11	1.18774e-08
5	SP1	219993_at	19913	86	2622	11.3239	35	4.05553e-11	1.18774e-08
6	ZNF146	1554726_at	19913	139	2622	18.3025	44	3.74387e-09	7.47526e-07
7	ZNF655	200706_s_at	19913	126	2622	16.5908	41	4.61775e-09	7.90295e-07
8	ZBTB26	228846_at	19913	100	2622	13.1673	35	5.68459e-09	8.51268e-07
9	ZNF317	212345_s_at	19913	146	2622	19.2242	44	2.05093e-08	2.73002e-06
10	ETS1	1553685_s_at	19913	93	2622	12.2456	32	3.64142e-08	4.2529e-06
11	MBD1	205446_s_at	19913	144	2622	18.9609	43	3.905e-08	4.2529e-06
12	ZNF621	208808_s_at	19913	145	2622	19.0926	43	4.89877e-08	4.89061e-06
13	ZNF548	209360_s_at	19913	185	2622	24.3595	50	1.39952e-07	1.28972e-05
14	ZBTB38	238761_at	19913	98	2622	12.9039	32	1.53127e-07	1.31033e-05
15	NFE2L2	203693_s_at	19913	178	2622	23.4378	48	2.55939e-07	2.0441e-05
16	ZNF483	230218_at	19913	115	2622	15.1424	35	3.36663e-07	2.52077e-05
17	KAT7	227346_at	19913	63	2622	8.29538	23	5.80128e-07	4.08819e-05
18	LITAF	219884_at	19913	54	2622	7.11033	20	1.96849e-06	0.000116129
19	NFE2L1	228698_at	19913	42	2622	5.53026	17	2.01453e-06	0.000116129
20	NCOR1	229731_at	19913	42	2622	5.53026	17	2.01453e-06	0.000116129
21	SMARCC1	31845_at	19913	138	2622	18.1708	38	2.03565e-06	0.000116129
22	JUN	226828_s_at	19913	55	2622	7.242	20	2.79096e-06	0.000151981
23	JUNB	204236_at	19913	69	2622	9.08542	23	3.85439e-06	0.000200763
24	RXRA	212758_s_at	19913	127	2622	16.7224	35	4.59081e-06	0.000219992
25	SMAD4	228442_at	19913	48	2622	6.32029	18	4.4172e-06	0.000219992
26	FOXM1	203734_at	19913	57	2622	7.50535	20	5.43245e-06	0.000250311
27	BAZ2B	218430_s_at	19913	45	2622	5.92528	17	6.59871e-06	0.000292787
28	ZNF24	1554433_a_at	19913	135	2622	17.7758	36	8.01133e-06	0.00034277
29	HES1	204100_at	19913	174	2622	22.9111	43	1.14848e-05	0.000474442
30	ERF	1558733_at	19913	92	2622	12.1139	27	1.19504e-05	0.00047722
31	E2F3	212418_at	19913	43	2622	5.66193	16	1.4276e-05	0.000551698
32	FOXJ2	227329_at	19913	192	2622	25.2812	46	1.48086e-05	0.000554398
33	ZBTB40	202580_x_at	19913	118	2622	15.5374	32	1.53468e-05	0.000557136
34	THRA	210892_s_at	19913	129	2622	16.9858	34	1.76478e-05	0.000620645
35	ZBTB43	235653_s_at	19913	89	2622	11.7189	26	1.81324e-05	0.000620645
36	RUNX3	AFFX-HUMISGF3A/M97935_5_at	19913	21	2622	2.76513	10	1.99553e-05	0.000664067
37	CEBPG	1554973_a_at	19913	18	2622	2.37011	9	2.45467e-05	0.000794782
38	MNT	1570534_a_at	19913	25	2622	3.29182	11	2.60492e-05	0.000806167
39	FLI1	233884_at	19913	174	2622	22.9111	42	2.62442e-05	0.000806167
40	TCF21	203643_at	19913	67	2622	8.82208	21	2.72567e-05	0.000816338
41	MAFG	221841_s_at	19913	29	2622	3.81851	12	2.9993e-05	0.000876381
42	STAT2	210188_at	19913	55	2622	7.242	18	4.29325e-05	0.00114296
43	SMAD5	210734_x_at	19913	83	2622	10.9288	24	4.17605e-05	0.00114296
44	RELB	215099_s_at	19913	78	2622	10.2705	23	4.0219e-05	0.00114296
45	PBX1	232911_at	19913	55	2622	7.242	18	4.29325e-05	0.00114296
46	SPI1	244885_at	19913	65	2622	8.55873	20	5.40439e-05	0.00140749
47	ATF2	213139_at	19913	120	2622	15.8007	31	5.72771e-05	0.00145996
48	ISL1	219540_at	19913	115	2622	15.1424	30	5.9455e-05	0.0014839
49	MEOX2	211721_s_at	19913	131	2622	17.2491	33	6.19923e-05	0.00151565
50	ZNF192	207826_s_at	19913	100	2622	13.1673	27	6.42538e-05	0.00153952
51	ZNF571	214600_at	19913	52	2622	6.84698	17	6.58015e-05	0.00154249
52	TFEC	225629_s_at	19913	153	2622	20.1459	37	6.6953e-05	0.00154249
53	KLF12	1487_at	19913	31	2622	4.08186	12	7.0557e-05	0.00159485
54	ZNF238	219878_s_at	19913	62	2622	8.16371	19	8.27515e-05	0.00183586
55	NCOR2	229790_at	19913	44	2622	5.7936	15	8.44178e-05	0.00183877
56	SP140	230205_at	19913	97	2622	12.7723	26	9.61799e-05	0.00205231
57	ID3	37586_at	19913	92	2622	12.1139	25	9.76475e-05	0.00205231
58	HMGA2	209930_s_at	19913	17	2622	2.23844	8	0.000105059	0.00217002
59	ZNF442	213097_s_at	19913	230	2622	30.2847	50	0.000109143	0.00221616
60	PPARG	1555355_a_at	19913	68	2622	8.95375	20	0.000112712	0.00225048
61	HMGB2	204206_at	19913	78	2622	10.2705	22	0.00011966	0.00235005
62	KLF6	206579_at	19913	64	2622	8.42706	19	0.000135767	0.00262336
63	RUNX1	216004_s_at	19913	29	2622	3.81851	11	0.000156233	0.00297091
64	SP110	206965_at	19913	81	2622	10.6655	22	0.000223086	0.00417588
65	MSC	1555611_s_at	19913	52	2622	6.84698	16	0.000231041	0.00425827
66	NFE2	227376_at	19913	67	2622	8.82208	19	0.000271096	0.00492081
67	ZNF268	205312_at	19913	186	2622	24.4911	41	0.000280857	0.00500663
68	GABPA	221643_s_at	19913	103	2622	13.5623	26	0.000284654	0.00500663
69	TADA2A	227030_at	19913	130	2622	17.1175	31	0.000288362	0.00500663
70	ZNF257	1553276_at	19913	19	2622	2.50178	8	0.000311461	0.00533042
71	MAX	202526_at	19913	44	2622	5.7936	14	0.000318215	0.00536932
72	GTF2I	201473_at	19913	23	2622	3.02847	9	0.000342768	0.00570328
73	ZNF551	205170_at	19913	40	2622	5.26691	13	0.000367391	0.00602923
74	CREB3L2	213196_at	19913	69	2622	9.08542	19	0.000416665	0.00658257
75	ELF1	219551_at	19913	36	2622	4.74022	12	0.000417592	0.00658257
76	CEBPB	225848_at	19913	138	2622	18.1708	32	0.000411961	0.00658257
77	ZEB1	207164_s_at	19913	24	2622	3.16015	9	0.00051861	0.00806877
78	DNAJC2	201072_s_at	19913	109	2622	14.3523	26	0.00074632	0.0114627
79	ARID5A	238644_at	19913	21	2622	2.76513	8	0.000773799	0.0117343
80	SNAI2	221773_at	19913	53	2622	6.97866	15	0.000941843	0.0141041
81	ZNF629	204970_s_at	19913	128	2622	16.8541	29	0.00104294	0.0154252
82	ERG	207777_s_at	19913	79	2622	10.4021	20	0.00106317	0.0155326
83	ZNF79	1552634_a_at	19913	44	2622	5.7936	13	0.00109195	0.0157609
84	HLX	203958_s_at	19913	54	2622	7.11033	15	0.00117706	0.0162869
85	ZBTB25	208960_s_at	19913	59	2622	7.76869	16	0.00118277	0.0162869
86	TEAD1	223111_x_at	19913	59	2622	7.76869	16	0.00118277	0.0162869
87	MNX1	241984_at	19913	18	2622	2.37011	7	0.0011437	0.0162869
88	ZNF423	200856_x_at	19913	96	2622	12.6406	23	0.00124605	0.0169633
89	NR2F2	229349_at	19913	80	2622	10.5338	20	0.00126563	0.0170362
90	RXRB	235618_at	19913	40	2622	5.26691	12	0.00130829	0.0174148
91	ZNF492	214138_at	19913	31	2622	4.08186	10	0.00135793	0.0178769
92	PKNOX1	205187_at	19913	86	2622	11.3239	21	0.00141619	0.0184412
93	ZNF10	210697_at	19913	27	2622	3.55517	9	0.00153543	0.019779
94	ZNF675	242019_at	19913	41	2622	5.39858	12	0.00168779	0.0215103
95	RFX7	204931_at	19913	132	2622	17.3808	29	0.00174942	0.0218313
96	TGIF2	229638_at	19913	19	2622	2.50178	7	0.00174897	0.0218313
97	ZNF768	207760_s_at	19913	203	2622	26.7296	41	0.00180149	0.0222493
98	ZNF267	200049_at	19913	174	2622	22.9111	36	0.00198355	0.0237629
99	EAF2	206715_at	19913	162	2622	21.331	34	0.00194906	0.0237629
100	SOX18	218724_s_at	19913	133	2622	17.5125	29	0.00198002	0.0237629
101	ZNF419	1552423_at	19913	28	2622	3.68684	9	0.00210965	0.0239922
102	KLF13	205253_at	19913	28	2622	3.68684	9	0.00210965	0.0239922
103	LHX6	206104_at	19913	37	2622	4.87189	11	0.00202851	0.0239922
104	SOX17	208081_s_at	19913	62	2622	8.16371	16	0.00214287	0.0239922
105	ZNF614	215073_s_at	19913	67	2622	8.82208	17	0.00206615	0.0239922
106	RERE	225262_at	19913	67	2622	8.82208	17	0.00206615	0.0239922
107	ELK3	229551_x_at	19913	62	2622	8.16371	16	0.00214287	0.0239922
108	KLF4	218916_at	19913	47	2622	6.18862	13	0.00221545	0.0243496
109	PAX5	238443_at	19913	47	2622	6.18862	13	0.00221545	0.0243496
110	ARID4B	229809_at	19913	73	2622	9.61211	18	0.00234662	0.0255568
111	ZNF256	204203_at	19913	158	2622	20.8043	33	0.0024005	0.0258534
112	KLF3	214761_at	19913	33	2622	4.3452	10	0.00241701	0.0258534
113	FOSL2	202449_s_at	19913	90	2622	11.8506	21	0.00263967	0.0272615
114	ZBTB4	203248_at	19913	16	2622	2.10676	6	0.00262371	0.0272615
115	ZNF746	209761_s_at	19913	90	2622	11.8506	21	0.00263967	0.0272615
116	HEYL	235271_s_at	19913	20	2622	2.63346	7	0.00258139	0.0272615
117	ZNF777	209928_s_at	19913	58	2622	7.63702	15	0.00267191	0.0273585
118	IKZF3	219826_at	19913	43	2622	5.66193	12	0.00272073	0.0276223
119	ZBTB46	214482_at	19913	29	2622	3.81851	9	0.00284472	0.0286385
120	IKZF1	203080_s_at	19913	178	2622	23.4378	36	0.00299125	0.0293731
121	GLI3	204198_s_at	19913	102	2622	13.4306	23	0.00298249	0.0293731
122	BCL6B	212501_at	19913	166	2622	21.8577	34	0.00298897	0.0293731
123	NFATC2	223714_at	19913	91	2622	11.9822	21	0.00305696	0.0297742
124	SOX7	228964_at	19913	59	2622	7.76869	15	0.00322601	0.0311674
125	MXD1	205205_at	19913	30	2622	3.95018	9	0.00377056	0.0358503
126	PRDM1	206201_s_at	19913	30	2622	3.95018	9	0.00377056	0.0358503
127	LIN28B	229707_at	19913	76	2622	10.0071	18	0.00382809	0.0361106
128	ZNF367	200758_s_at	19913	169	2622	22.2527	34	0.00405212	0.0377098
129	IRX3	242433_at	19913	35	2622	4.60855	10	0.00406057	0.0377098
130	ZNF606	1555337_a_at	19913	50	2622	6.58364	13	0.00415695	0.0377274
131	FOXS1	201465_s_at	19913	50	2622	6.58364	13	0.00415695	0.0377274
132	TERF2	225140_at	19913	71	2622	9.34877	17	0.00409696	0.0377274
133	POU6F1	221969_at	19913	45	2622	5.92528	12	0.00421961	0.0380082
134	ZNF561	204182_s_at	19913	26	2622	3.42349	8	0.00444882	0.0396467
135	HIC1	226983_at	19913	77	2622	10.1388	18	0.0044677	0.0396467
136	ZFP14	1558622_a_at	19913	31	2622	4.08186	9	0.00491943	0.0427064
137	HIVEP3	206648_at	19913	56	2622	7.37368	14	0.00485279	0.0427064
138	ZNF397	217547_x_at	19913	31	2622	4.08186	9	0.00491943	0.0427064
139	MGA	203394_s_at	19913	22	2622	2.8968	7	0.00514303	0.0443262
140	ZNF507	208510_s_at	19913	46	2622	6.05695	12	0.00518604	0.0443777
141	THAP6	235409_at	19913	118	2622	15.5374	25	0.00528544	0.0445913
142	TFAM	239742_at	19913	118	2622	15.5374	25	0.00528544	0.0445913
143	MYSM1	215532_x_at	19913	84	2622	11.0605	19	0.00553071	0.0463342
144	ELK4	1558620_at	19913	73	2622	9.61211	17	0.00560845	0.0466592
145	TULP4	210537_s_at	19913	27	2622	3.55517	8	0.00590551	0.0484575
146	FOXN3	216350_s_at	19913	27	2622	3.55517	8	0.00590551	0.0484575
147	CERS6	213138_at	19913	68	2622	8.95375	16	0.00603587	0.0488579
148	ZBTB11	220721_at	19913	79	2622	10.4021	18	0.00601195	0.0488579
149	EBF2	1567013_at	19913	32	2622	4.21353	9	0.00632562	0.0498559
150	ELF4	208025_s_at	19913	47	2622	6.18862	12	0.00632185	0.0498559
151	ZNF142	209989_at	19913	32	2622	4.21353	9	0.00632562	0.0498559
152	STAT1	214614_at	19913	32	2622	4.21353	9	0.00632562	0.0498559

## Sheet: GSE10780 - Control Network
HALF	row.names	Regulon	Universe.Size	Regulon.Size	Total.Hits	Expected.Hits	Observed.Hits	Pvalue	Adjusted.Pvalue		Normalizations Union
1	205619_s_at	MEOX1	20185	75	2772	10.2997	39	5.22486e-16	6.42657e-13		AFF3
2	204236_at	FLI1	20185	171	2772	23.4834	57	1.45459e-11	8.94573e-09		AHR
3	228311_at	BCL6B	20185	41	2772	5.63052	23	2.60634e-11	9.48854e-09		ARID3A
4	219371_s_at	KLF2	20185	90	2772	12.3597	37	3.0857e-11	9.48854e-09		ARID5A
5	219884_at	LHX6	20185	49	2772	6.72916	25	7.98327e-11	1.96388e-08		ARNTL2
6	228890_at	ATOH8	20185	95	2772	13.0463	37	2.10777e-10	4.32094e-08		ATF2
7	204779_s_at	HOXB7	20185	137	2772	18.8142	46	7.87863e-10	1.38439e-07		ATOH8
8	204057_at	IRF8	20185	188	2772	25.818	56	2.78715e-09	4.28525e-07		BCL6B
9	214438_at	HLX	20185	177	2772	24.3074	53	5.6586e-09	7.73342e-07		BHLHE40
10	241926_s_at	ERG	20185	51	2772	7.00382	23	9.78201e-09	1.20319e-06		CARHSP1
11	225140_at	KLF3	20185	175	2772	24.0327	50	7.76996e-08	8.68822e-06		CREB1
12	219990_at	E2F8	20185	59	2772	8.10245	23	3.02779e-07	3.10348e-05		CREBL2
13	201988_s_at	CREBL2	20185	246	2772	33.7831	62	4.63672e-07	4.38705e-05		CREM
14	225629_s_at	ZBTB4	20185	99	2772	13.5956	32	5.38107e-07	4.72766e-05		CSDE1
15	228737_at	TOX2	20185	22	2772	3.02125	12	8.86894e-07	7.27253e-05		CUX1
16	206283_s_at	TAL1	20185	37	2772	5.0812	16	2.14236e-06	0.000164694		DMTF1
17	210892_s_at	GTF2I	20185	87	2772	11.9477	28	2.57236e-06	0.000186118		E2F7
18	207001_x_at	TSC22D3	20185	54	2772	7.4158	20	3.90622e-06	0.000266363		E2F8
19	226484_at	ZBTB47	20185	213	2772	29.2512	53	4.11454e-06	0.000266363		EBF3
20	203882_at	IRF9	20185	187	2772	25.6807	47	9.61588e-06	0.000591377		ELF4
21	200989_at	HIF1A	20185	107	2772	14.6943	31	1.08042e-05	0.000605014		ERG
22	201566_x_at	ID2	20185	26	2772	3.57057	12	1.08214e-05	0.000605014		ETS1
23	238687_x_at	ZNF770	20185	75	2772	10.2997	24	1.23753e-05	0.000661808		ETS2
24	211797_s_at	NFYC	20185	104	2772	14.2823	30	1.58576e-05	0.000812704		ETV6
25	229551_x_at	ZNF367	20185	81	2772	11.1237	25	1.79086e-05	0.000881103		FLI1
26	219568_x_at	SOX18	20185	35	2772	4.80654	14	2.3981e-05	0.00110553		FOS
27	202616_s_at	MECP2	20185	47	2772	6.4545	17	2.42677e-05	0.00110553		FOXC1
28	217367_s_at	ZHX3	20185	75	2772	10.2997	23	3.9308e-05	0.00172675		FOXF1
29	222357_at	ZBTB20	20185	135	2772	18.5395	35	5.04961e-05	0.00214173		FOXF2
30	202580_x_at	FOXM1	20185	86	2772	11.8104	25	5.7119e-05	0.00234188		FOXM1
31	219778_at	ZFPM2	20185	179	2772	24.582	43	6.79504e-05	0.0026961		FOXO1
32	202723_s_at	FOXO1	20185	74	2772	10.1624	22	9.37402e-05	0.00352116		FOXP1
33	220658_s_at	ARNTL2	20185	47	2772	6.4545	16	9.44701e-05	0.00352116		GATA6
34	229404_at	TWIST2	20185	65	2772	8.92643	20	0.000100411	0.00356684		GATAD2B
35	228988_at	ZNF711	20185	193	2772	26.5046	45	0.000104295	0.00356684		GTF2I
36	210218_s_at	SP100	20185	84	2772	11.5357	24	0.000104395	0.00356684		HIF1A
37	243868_at	RFX3	20185	80	2772	10.9864	23	0.000124097	0.00412538		HIVEP2
38	228033_at	E2F7	20185	66	2772	9.06376	20	0.000128399	0.00415606		HLF
39	1554433_a_at	ZNF146	20185	179	2772	24.582	42	0.000142764	0.00450256		HLX
40	202173_s_at	VEZF1	20185	77	2772	10.5744	22	0.000182964	0.00562615		HMGB3
41	212641_at	HIVEP2	20185	63	2772	8.65177	19	0.000190789	0.00572366		HOXB7
42	230164_at	ZNF621	20185	92	2772	12.6343	25	0.000195555	0.00572697		HOXD4
43	238566_at	ZNF334	20185	25	2772	3.43324	10	0.000222781	0.00637258		HOXD8
44	207627_s_at	TFCP2	20185	194	2772	26.642	44	0.000238369	0.00660002		ID1
45	208937_s_at	ID1	20185	145	2772	19.9128	35	0.00024168	0.00660002		ID2
46	231906_at	HOXD8	20185	46	2772	6.31717	15	0.000254628	0.00660002		ID3
47	207630_s_at	CREM	20185	217	2772	29.8005	48	0.000256431	0.00660002		IRF8
48	208960_s_at	KLF6	20185	18	2772	2.47194	8	0.000257562	0.00660002		IRF9
49	1553685_s_at	SP1	20185	84	2772	11.5357	23	0.000283081	0.00696796		JUNB
50	219779_at	ZFHX4	20185	42	2772	5.76785	14	0.00028325	0.00696796		KLF16
51	227331_at	ZNF740	20185	65	2772	8.92643	19	0.000305032	0.00735666		KLF2
52	37433_at	PIAS2	20185	80	2772	10.9864	22	0.000340226	0.00794529		KLF3
53	1552337_s_at	HOXD4	20185	30	2772	4.11989	11	0.000342358	0.00794529		KLF4
54	219741_x_at	ZNF552	20185	101	2772	13.8703	26	0.000400145	0.00911442		KLF6
55	229994_at	NFIA	20185	86	2772	11.8104	23	0.000415603	0.00929439		LHX6
56	1554958_at	ZNF641	20185	62	2772	8.51444	18	0.000452578	0.00994056		MECOM
57	203707_at	ZNF263	20185	35	2772	4.80654	12	0.000460677	0.00994091		MECP2
58	205188_s_at	SMAD5	20185	217	2772	29.8005	47	0.000483774	0.0102593		MEOX1
59	213417_at	TBX2	20185	53	2772	7.27847	16	0.000493701	0.0102924		MXD1
60	243618_s_at	ZNF827	20185	213	2772	29.2512	46	0.00058247	0.0119406		NFE2L2
61	201473_at	JUNB	20185	20	2772	2.74659	8	0.000686707	0.0138467		NFE2L3
62	205917_at	ZNF264	20185	28	2772	3.84523	10	0.000723017	0.0143437		NFIA
63	208510_s_at	PPARG	20185	256	2772	35.1564	53	0.000752609	0.0146938		NFYC
64	209506_s_at	NR2F1	20185	60	2772	8.23978	17	0.000838373	0.0161125		NR1H3
65	1567013_at	NFE2L2	20185	37	2772	5.0812	12	0.000851959	0.0161217		NR2F1
66	207336_at	SOX5	20185	70	2772	9.61308	19	0.000881506	0.0161829		NR4A1
67	201169_s_at	BHLHE40	20185	70	2772	9.61308	19	0.000881506	0.0161829		NR4A3
68	226328_at	KLF16	20185	42	2772	5.76785	13	0.000991705	0.01754		OSR1
69	225382_at	ZNF275	20185	112	2772	15.3809	27	0.00100324	0.01754		PATZ1
70	214761_at	ZNF423	20185	91	2772	12.497	23	0.00100754	0.01754		PBRM1
71	205865_at	ARID3A	20185	29	2772	3.98256	10	0.00102152	0.01754		PBX1
72	203920_at	NR1H3	20185	156	2772	21.4234	35	0.00104721	0.01754		PIAS2
73	205991_s_at	PRRX1	20185	81	2772	11.1237	21	0.00105525	0.01754		POU2F1
74	231369_at	ZNF333	20185	81	2772	11.1237	21	0.00105525	0.01754		PPARG
75	221643_s_at	RERE	20185	38	2772	5.21853	12	0.00113394	0.0185967		PRRX1
76	209878_s_at	RELA	20185	88	2772	12.085	22	0.00144832	0.0230053		RCOR3
77	206053_at	ZNF510	20185	18	2772	2.47194	7	0.00151475	0.0230053		RELA
78	227242_s_at	EBF3	20185	18	2772	2.47194	7	0.00151475	0.0230053		RERE
79	201329_s_at	ETS2	20185	58	2772	7.96512	16	0.00153727	0.0230053		RFX3
80	207826_s_at	ID3	20185	58	2772	7.96512	16	0.00153727	0.0230053		RFX6
81	244006_at	POU2F1	20185	58	2772	7.96512	16	0.00153727	0.0230053		SMAD5
82	235444_at	FOXP1	20185	73	2772	10.0251	19	0.00155669	0.0230053		SMAD6
83	205253_at	PBX1	20185	63	2772	8.65177	17	0.00156377	0.0230053		SOX18
84	228846_at	MXD1	20185	22	2772	3.02125	8	0.0015711	0.0230053		SOX5
85	1552673_at	RFX6	20185	49	2772	6.72916	14	0.00176895	0.0255977		SP1
86	1554726_at	ZNF655	20185	79	2772	10.849	20	0.00181956	0.026024		SP100
87	1553613_s_at	FOXC1	20185	54	2772	7.4158	15	0.00184547	0.0260326		STAT1
88	1553218_a_at	ZNF512	20185	74	2772	10.1624	19	0.00186249	0.0260326		STAT3
89	1570135_at	ZNF230	20185	31	2772	4.25722	10	0.00192372	0.0265862		TAL1
90	219540_at	ZNF267	20185	45	2772	6.17984	13	0.00209938	0.0283897		TBX2
91	225840_at	TEF	20185	27	2772	3.7079	9	0.00212346	0.0283897		TCF4
92	236328_at	ZNF285	20185	27	2772	3.7079	9	0.00212346	0.0283897		TEAD1
93	218401_s_at	ZNF281	20185	36	2772	4.94387	11	0.00224282	0.0289146		TEF
94	208033_s_at	ZFHX3	20185	70	2772	9.61308	18	0.00226704	0.0289146		TFCP2
95	213943_at	TWIST1	20185	23	2772	3.15858	8	0.00226945	0.0289146		TFE3
96	207338_s_at	ZNF200	20185	23	2772	3.15858	8	0.00226945	0.0289146		TOX2
97	202340_x_at	NR4A1	20185	19	2772	2.60926	7	0.00230376	0.0289146		TSC22D3
98	203604_at	ZNF516	20185	19	2772	2.60926	7	0.00230376	0.0289146		TWIST1
99	214600_at	TEAD1	20185	76	2772	10.4371	19	0.00262817	0.0325833		TWIST2
100	243439_at	ZNF418	20185	119	2772	16.3422	27	0.00264905	0.0325833		VEZF1
101	1565347_s_at	TFE3	20185	56	2772	7.69046	15	0.00278706	0.0332824		ZBTB20
102	225539_at	ZNF295	20185	56	2772	7.69046	15	0.00278706	0.0332824		ZBTB4
103	231922_at	ZNF276	20185	56	2772	7.69046	15	0.00278706	0.0332824		ZBTB45
104	203744_at	HMGB3	20185	137	2772	18.8142	30	0.00309428	0.0365958		ZBTB47
105	218384_at	CARHSP1	20185	52	2772	7.14114	14	0.00337155	0.0392416		ZFHX3
106	210002_at	GATA6	20185	20	2772	2.74659	7	0.0033818	0.0392416		ZFHX4
107	223400_s_at	PBRM1	20185	78	2772	10.7117	19	0.00364206	0.04175		ZFP42
108	212385_at	TCF4	20185	116	2772	15.9302	26	0.00366585	0.04175		ZFPM2
109	220617_s_at	ZNF532	20185	63	2772	8.65177	16	0.00402603	0.0451514		ZHX1
110	226420_at	MECOM	20185	48	2772	6.59183	13	0.00407464	0.0451514		ZHX3
111	203301_s_at	DMTF1	20185	48	2772	6.59183	13	0.00407464	0.0451514		ZNF146
112	206377_at	FOXF2	20185	34	2772	4.66921	10	0.00439402	0.0482558		ZNF200
113	205935_at	FOXF1	20185	90	2772	12.3597	21	0.0044404	0.0483335		ZNF230
											ZNF263
NORMEXP	row.names	Regulon	Universe.Size	Regulon.Size	Total.Hits	Expected.Hits	Observed.Hits	Pvalue	Adjusted.Pvalue		ZNF264
1	205619_s_at	MEOX1	20185	75	2359	8.76517	33	3.13548e-13	3.85664e-10		ZNF267
2	219371_s_at	KLF2	20185	90	2359	10.5182	34	3.09385e-11	1.90272e-08		ZNF275
3	228311_at	BCL6B	20185	41	2359	4.79163	21	7.4562e-11	3.05704e-08		ZNF276
4	204779_s_at	HOXB7	20185	137	2359	16.011	42	6.12336e-10	1.85296e-07		ZNF281
5	228890_at	ATOH8	20185	95	2359	11.1026	33	8.06083e-10	1.85296e-07		ZNF282
6	219884_at	LHX6	20185	49	2359	5.72658	22	9.03881e-10	1.85296e-07		ZNF283
7	204057_at	IRF8	20185	188	2359	21.9714	51	1.67453e-09	2.94239e-07		ZNF285
8	241926_s_at	ERG	20185	51	2359	5.96032	21	1.4782e-08	2.27274e-06		ZNF295
9	214438_at	HLX	20185	177	2359	20.6858	46	4.01222e-08	5.48336e-06		ZNF333
10	225140_at	KLF3	20185	175	2359	20.4521	43	5.69451e-07	6.98119e-05		ZNF334
11	203882_at	IRF9	20185	187	2359	21.8545	45	6.24334e-07	6.98119e-05		ZNF345
12	207001_x_at	TSC22D3	20185	54	2359	6.31092	19	1.28728e-06	0.000116367		ZNF367
13	228737_at	TOX2	20185	22	2359	2.57112	11	1.31992e-06	0.000116367		ZNF418
14	206283_s_at	TAL1	20185	37	2359	4.32415	15	1.32451e-06	0.000116367		ZNF423
15	201566_x_at	ID2	20185	26	2359	3.03859	12	1.74472e-06	0.000138542		ZNF451
16	225629_s_at	ZBTB4	20185	99	2359	11.57	28	1.80217e-06	0.000138542		ZNF510
17	201988_s_at	CREBL2	20185	246	2359	28.7498	53	3.18189e-06	0.000230219		ZNF512
18	219990_at	E2F8	20185	59	2359	6.89527	19	6.27535e-06	0.000428815		ZNF516
19	202580_x_at	FOXM1	20185	86	2359	10.0507	24	1.05367e-05	0.000682115		ZNF524
20	226484_at	ZBTB47	20185	213	2359	24.8931	46	1.16318e-05	0.000715354		ZNF532
21	1554958_at	ZNF641	20185	62	2359	7.24588	19	1.46174e-05	0.000856162		ZNF552
22	211797_s_at	NFYC	20185	104	2359	12.1544	27	1.58823e-05	0.000887966		ZNF585A
23	219568_x_at	SOX18	20185	35	2359	4.09041	13	1.8072e-05	0.000966457		ZNF621
24	207627_s_at	TFCP2	20185	194	2359	22.6726	42	2.39547e-05	0.00122768		ZNF641
25	200989_at	HIF1A	20185	107	2359	12.505	27	2.80799e-05	0.00130005		ZNF655
26	37433_at	PIAS2	20185	80	2359	9.34952	22	2.85327e-05	0.00130005		ZNF711
27	204236_at	FLI1	20185	171	2359	19.9846	38	2.85376e-05	0.00130005		ZNF740
28	238687_x_at	ZNF770	20185	75	2359	8.76517	21	3.00221e-05	0.00131883		ZNF770
29	210892_s_at	GTF2I	20185	87	2359	10.1676	23	4.07166e-05	0.00172695		ZNF827
30	202616_s_at	MECP2	20185	47	2359	5.49284	15	4.92741e-05	0.00202024		ZSCAN18
31	1553685_s_at	SP1	20185	84	2359	9.81699	22	6.63591e-05	0.00255068
32	210218_s_at	SP100	20185	84	2359	9.81699	22	6.63591e-05	0.00255068
33	207630_s_at	CREM	20185	217	2359	25.3606	44	8.69083e-05	0.00323931
34	217367_s_at	ZHX3	20185	75	2359	8.76517	20	9.55006e-05	0.00345487
35	203920_at	NR1H3	20185	156	2359	18.2316	34	0.000101668	0.00357292
36	243618_s_at	ZNF827	20185	213	2359	24.8931	43	0.00011361	0.00388168
37	202340_x_at	NR4A1	20185	19	2359	2.22051	8	0.000123254	0.00409736
38	205917_at	ZNF264	20185	28	2359	3.27233	10	0.000174084	0.00553106
39	208510_s_at	PPARG	20185	256	2359	29.9185	49	0.000176042	0.00553106
40	219778_at	ZFPM2	20185	179	2359	20.9195	37	0.000179872	0.00553106
41	201473_at	JUNB	20185	20	2359	2.33738	8	0.000200897	0.0060269
42	243439_at	ZNF418	20185	119	2359	13.9074	27	0.000208519	0.00610206
43	1554726_at	ZNF655	20185	79	2359	9.23265	20	0.000213324	0.00610206
44	212641_at	HIVEP2	20185	63	2359	7.36275	17	0.000223423	0.00624567
45	202723_s_at	FOXO1	20185	74	2359	8.6483	19	0.000234804	0.00629385
46	207826_s_at	ID3	20185	58	2359	6.7784	16	0.000236361	0.00629385
47	212892_at	ZNF282	20185	138	2359	16.1279	30	0.000240497	0.00629385
48	205865_at	ARID3A	20185	29	2359	3.3892	10	0.000251006	0.00643203
49	229994_at	NFIA	20185	86	2359	10.0507	21	0.000277183	0.00695785
50	238566_at	ZNF334	20185	25	2359	2.92172	9	0.000288875	0.00702453
51	208992_s_at	STAT3	20185	356	2359	41.6054	63	0.000291261	0.00702453
52	1552673_at	RFX6	20185	49	2359	5.72658	14	0.000321835	0.00761263
53	229404_at	TWIST2	20185	65	2359	7.59648	17	0.000342097	0.00793922
54	1552337_s_at	HOXD4	20185	30	2359	3.50607	10	0.000354737	0.00808011
55	222357_at	ZBTB20	20185	135	2359	15.7773	29	0.000365661	0.00817751
56	1554433_a_at	ZNF146	20185	179	2359	20.9195	36	0.000377011	0.00828078
57	209878_s_at	RELA	20185	88	2359	10.2845	21	0.000392872	0.00847777
58	228846_at	MXD1	20185	22	2359	2.57112	8	0.000478375	0.0101449
59	223400_s_at	PBRM1	20185	78	2359	9.11578	19	0.00049892	0.0104012
60	208937_s_at	ID1	20185	145	2359	16.946	30	0.000596599	0.0122303
61	1567013_at	NFE2L2	20185	37	2359	4.32415	11	0.000704371	0.013614
62	213943_at	TWIST1	20185	23	2359	2.68799	8	0.000704878	0.013614
63	219779_at	ZFHX4	20185	42	2359	4.9085	12	0.000706447	0.013614
64	243868_at	RFX3	20185	80	2359	9.34952	19	0.000708372	0.013614
65	201329_s_at	ETS2	20185	58	2359	6.7784	15	0.000751095	0.0138731
66	244006_at	POU2F1	20185	58	2359	6.7784	15	0.000751095	0.0138731
67	230164_at	ZNF621	20185	92	2359	10.7519	21	0.000755689	0.0138731
68	213417_at	TBX2	20185	53	2359	6.19405	14	0.000812718	0.0145332
69	215012_at	ZNF451	20185	219	2359	25.5943	41	0.000817236	0.0145332
70	231369_at	ZNF333	20185	81	2359	9.46639	19	0.00083891	0.0145332
71	229551_x_at	ZNF367	20185	81	2359	9.46639	19	0.00083891	0.0145332
72	201169_s_at	BHLHE40	20185	70	2359	8.18083	17	0.000901006	0.0153922
73	225382_at	ZNF275	20185	112	2359	13.0893	24	0.00101366	0.0168536
74	1555355_a_at	ETS1	20185	88	2359	10.2845	20	0.00101396	0.0168536
75	210002_at	GATA6	20185	20	2359	2.33738	7	0.00118148	0.0193762
76	228033_at	E2F7	20185	66	2359	7.71335	16	0.0012126	0.019625
77	31845_at	ELF4	20185	211	2359	24.6594	39	0.00134655	0.0215098
78	243188_at	ZNF283	20185	25	2359	2.92172	8	0.00141829	0.0223654
79	225539_at	ZNF295	20185	56	2359	6.54466	14	0.00150755	0.0234081
80	214513_s_at	CREB1	20185	40	2359	4.67476	11	0.00152248	0.0234081
81	204753_s_at	HLF	20185	35	2359	4.09041	10	0.00155949	0.0236811
82	228988_at	ZNF711	20185	193	2359	22.5557	36	0.00162372	0.0243557
83	1553218_a_at	ZNF512	20185	74	2359	8.6483	17	0.00179147	0.0265483
84	225937_at	CUX1	20185	41	2359	4.79163	11	0.00192673	0.0279815
85	205253_at	PBX1	20185	63	2359	7.36275	15	0.00195643	0.0279815
86	220617_s_at	ZNF532	20185	63	2359	7.36275	15	0.00195643	0.0279815
87	203744_at	HMGB3	20185	137	2359	16.011	27	0.00217639	0.0307696
88	220658_s_at	ARNTL2	20185	47	2359	5.49284	12	0.00222968	0.0311649
89	208033_s_at	ZFHX3	20185	70	2359	8.18083	16	0.00241439	0.032367
90	209969_s_at	STAT1	20185	70	2359	8.18083	16	0.00241439	0.032367
91	226328_at	KLF16	20185	42	2359	4.9085	11	0.00241485	0.032367
92	209189_at	FOS	20185	22	2359	2.57112	7	0.00242095	0.032367
93	236328_at	ZNF285	20185	27	2359	3.15546	8	0.00262058	0.0345699
94	220266_s_at	KLF4	20185	59	2359	6.89527	14	0.00264192	0.0345699
95	219741_x_at	ZNF552	20185	101	2359	11.8038	21	0.00273204	0.0348866
96	203301_s_at	DMTF1	20185	48	2359	5.60971	12	0.00273605	0.0348866
97	227331_at	ZNF740	20185	65	2359	7.59648	15	0.00276227	0.0348866
98	202173_s_at	VEZF1	20185	77	2359	8.99891	17	0.00286871	0.0348866
99	207069_s_at	SMAD6	20185	114	2359	13.3231	23	0.00290123	0.0348866
100	208960_s_at	KLF6	20185	18	2359	2.10364	6	0.00291324	0.0348866
101	206053_at	ZNF510	20185	18	2359	2.10364	6	0.00291324	0.0348866
102	227242_s_at	EBF3	20185	18	2359	2.10364	6	0.00291324	0.0348866
103	223214_s_at	ZHX1	20185	213	2359	24.8931	38	0.00292671	0.0348866
104	1553613_s_at	FOXC1	20185	54	2359	6.31092	13	0.00297813	0.0348866
105	238683_at	ZNF524	20185	54	2359	6.31092	13	0.00297813	0.0348866
106	221643_s_at	RERE	20185	38	2359	4.44102	10	0.00323425	0.0371069
107	227198_at	AFF3	20185	66	2359	7.71335	15	0.00325816	0.0371069
108	207236_at	ZNF345	20185	66	2359	7.71335	15	0.00325816	0.0371069
109	207338_s_at	ZNF200	20185	23	2359	2.68799	7	0.00333619	0.0376469
110	240551_at	ZBTB45	20185	33	2359	3.85668	9	0.00340744	0.0381014
111	204702_s_at	NFE2L3	20185	55	2359	6.42779	13	0.00357328	0.0395958
112	214761_at	ZNF423	20185	91	2359	10.6351	19	0.00373162	0.0409812
113	209959_at	NR4A3	20185	39	2359	4.55789	10	0.00403705	0.0432491
114	211392_s_at	PATZ1	20185	39	2359	4.55789	10	0.00403705	0.0432491
115	243161_x_at	ZFP42	20185	156	2359	18.2316	29	0.00404549	0.0432491
116	205188_s_at	SMAD5	20185	217	2359	25.3606	38	0.00407878	0.0432491
117	243790_at	ZNF585A	20185	98	2359	11.4532	20	0.00412911	0.0434086
118	228399_at	OSR1	20185	62	2359	7.24588	14	0.0044033	0.0458988
119	213138_at	ARID5A	20185	45	2359	5.2591	11	0.00450978	0.0466137
120	238076_at	GATAD2B	20185	51	2359	5.96032	12	0.00484179	0.0496284
SUBTR	row.names	Regulon	Universe.Size	Regulon.Size	Total.Hits	Expected.Hits	Observed.Hits	Pvalue	Adjusted.Pvalue
1	205619_s_at	MEOX1	20185	75	2634	9.78697	39	8.72564e-17	1.07325e-13
2	219371_s_at	KLF2	20185	90	2634	11.7444	37	6.49912e-12	3.54528e-09
3	228311_at	BCL6B	20185	41	2634	5.35021	23	8.64701e-12	3.54528e-09
4	219884_at	LHX6	20185	49	2634	6.39415	25	2.50036e-11	7.6886e-09
5	204779_s_at	HOXB7	20185	137	2634	17.8775	47	3.82811e-11	9.41716e-09
6	228890_at	ATOH8	20185	95	2634	12.3968	36	2.05949e-10	4.22196e-08
7	214438_at	HLX	20185	177	2634	23.0972	52	2.67585e-09	4.70185e-07
8	204057_at	IRF8	20185	188	2634	24.5327	54	3.43091e-09	4.77779e-07
9	241926_s_at	ERG	20185	51	2634	6.65514	23	3.49594e-09	4.77779e-07
10	204236_at	FLI1	20185	171	2634	22.3143	49	1.77471e-08	2.18289e-06
11	201988_s_at	CREBL2	20185	246	2634	32.1013	62	7.31445e-08	8.17889e-06
12	201566_x_at	ID2	20185	26	2634	3.39282	14	9.73454e-08	9.9779e-06
13	219990_at	E2F8	20185	59	2634	7.69908	23	1.14795e-07	1.08614e-05
14	225629_s_at	ZBTB4	20185	99	2634	12.9188	32	1.62509e-07	1.42776e-05
15	225140_at	KLF3	20185	175	2634	22.8363	47	2.90639e-07	2.38324e-05
16	207001_x_at	TSC22D3	20185	54	2634	7.04662	21	3.72673e-07	2.86493e-05
17	228737_at	TOX2	20185	22	2634	2.87085	12	4.86484e-07	3.51986e-05
18	206283_s_at	TAL1	20185	37	2634	4.82824	16	1.03822e-06	7.0945e-05
19	200989_at	HIF1A	20185	107	2634	13.9627	31	3.66822e-06	0.000237469
20	226484_at	ZBTB47	20185	213	2634	27.795	51	4.48401e-06	0.000275767
21	210892_s_at	GTF2I	20185	87	2634	11.3529	26	9.66583e-06	0.000566141
22	203882_at	IRF9	20185	187	2634	24.4022	45	1.25963e-05	0.000687589
23	219568_x_at	SOX18	20185	35	2634	4.56725	14	1.28574e-05	0.000687589
24	210218_s_at	SP100	20185	84	2634	10.9614	25	1.47955e-05	0.000758269
25	211797_s_at	NFYC	20185	104	2634	13.5713	29	1.6049e-05	0.000763062
26	222357_at	ZBTB20	20185	135	2634	17.6165	35	1.67206e-05	0.000763062
27	238687_x_at	ZNF770	20185	75	2634	9.78697	23	1.67501e-05	0.000763062
28	229551_x_at	ZNF367	20185	81	2634	10.5699	24	2.26542e-05	0.000995166
29	202580_x_at	FOXM1	20185	86	2634	11.2224	25	2.34996e-05	0.000996707
30	202723_s_at	FOXO1	20185	74	2634	9.65648	22	4.19975e-05	0.0017219
31	1553685_s_at	SP1	20185	84	2634	10.9614	24	4.48291e-05	0.0017787
32	202616_s_at	MECP2	20185	47	2634	6.13317	16	4.91815e-05	0.00183313
33	220658_s_at	ARNTL2	20185	47	2634	6.13317	16	4.91815e-05	0.00183313
34	217367_s_at	ZHX3	20185	75	2634	9.78697	22	5.31646e-05	0.00192331
35	228988_at	ZNF711	20185	193	2634	25.1851	44	6.36399e-05	0.00223649
36	1554958_at	ZNF641	20185	62	2634	8.09056	19	7.28583e-05	0.00248933
37	219778_at	ZFPM2	20185	179	2634	23.3582	41	9.43516e-05	0.00313655
38	238566_at	ZNF334	20185	25	2634	3.26232	10	0.000140032	0.00453262
39	207630_s_at	CREM	20185	217	2634	28.317	47	0.000146736	0.00456206
40	207627_s_at	TFCP2	20185	194	2634	25.3156	43	0.000149963	0.00456206
41	229404_at	TWIST2	20185	65	2634	8.48204	19	0.000152069	0.00456206
42	37433_at	PIAS2	20185	80	2634	10.4394	22	0.000159119	0.00465992
43	229994_at	NFIA	20185	86	2634	11.2224	23	0.000191662	0.00535913
44	228033_at	E2F7	20185	66	2634	8.61253	19	0.000191709	0.00535913
45	1554433_a_at	ZNF146	20185	179	2634	23.3582	40	0.000197965	0.00541105
46	208510_s_at	PPARG	20185	256	2634	33.4062	53	0.000215514	0.00576266
47	212641_at	HIVEP2	20185	63	2634	8.22105	18	0.00029426	0.00770085
48	243618_s_at	ZNF827	20185	213	2634	27.795	45	0.000352768	0.00903968
49	203920_at	NR1H3	20185	156	2634	20.3569	35	0.000403824	0.0101368
50	243868_at	RFX3	20185	80	2634	10.4394	21	0.000436122	0.0106476
51	227331_at	ZNF740	20185	65	2634	8.48204	18	0.000457061	0.0106476
52	205917_at	ZNF264	20185	28	2634	3.6538	10	0.000463914	0.0106476
53	210002_at	GATA6	20185	20	2634	2.60986	8	0.000467453	0.0106476
54	201473_at	JUNB	20185	20	2634	2.60986	8	0.000467453	0.0106476
55	214761_at	ZNF423	20185	91	2634	11.8749	23	0.000481434	0.0107666
56	231906_at	HOXD8	20185	46	2634	6.00267	14	0.000497246	0.0109216
57	1567013_at	NFE2L2	20185	37	2634	4.82824	12	0.000519222	0.0111547
58	231369_at	ZNF333	20185	81	2634	10.5699	21	0.000525992	0.0111547
59	205188_s_at	SMAD5	20185	217	2634	28.317	45	0.000542368	0.011307
60	243439_at	ZNF418	20185	119	2634	15.5287	28	0.000557647	0.0114317
61	230164_at	ZNF621	20185	92	2634	12.0054	23	0.000571966	0.0115331
62	219779_at	ZFHX4	20185	42	2634	5.4807	13	0.000591219	0.011729
63	203744_at	HMGB3	20185	137	2634	17.8775	31	0.000659924	0.0126829
64	205865_at	ARID3A	20185	29	2634	3.7843	10	0.000659925	0.0126829
65	221643_s_at	RERE	20185	38	2634	4.95873	12	0.000695842	0.0131675
66	209878_s_at	RELA	20185	88	2634	11.4834	22	0.000716836	0.0133592
67	226420_at	MECOM	20185	48	2634	6.26366	14	0.000824016	0.0147697
68	213417_at	TBX2	20185	53	2634	6.91613	15	0.000853504	0.0147697
69	205253_at	PBX1	20185	63	2634	8.22105	17	0.000860765	0.0147697
70	201329_s_at	ETS2	20185	58	2634	7.56859	16	0.000864571	0.0147697
71	207826_s_at	ID3	20185	58	2634	7.56859	16	0.000864571	0.0147697
72	244006_at	POU2F1	20185	58	2634	7.56859	16	0.000864571	0.0147697
73	1552337_s_at	HOXD4	20185	30	2634	3.91479	10	0.000920168	0.0155042
74	1553218_a_at	ZNF512	20185	74	2634	9.65648	19	0.000989192	0.016442
75	225382_at	ZNF275	20185	112	2634	14.6152	26	0.00101301	0.0166134
76	1552673_at	RFX6	20185	49	2634	6.39415	14	0.0010461	0.0166651
77	208960_s_at	KLF6	20185	18	2634	2.34887	7	0.00107671	0.0166651
78	206053_at	ZNF510	20185	18	2634	2.34887	7	0.00107671	0.0166651
79	227242_s_at	EBF3	20185	18	2634	2.34887	7	0.00107671	0.0166651
80	228846_at	MXD1	20185	22	2634	2.87085	8	0.00108391	0.0166651
81	201169_s_at	BHLHE40	20185	70	2634	9.13451	18	0.00123855	0.0188076
82	218401_s_at	ZNF281	20185	36	2634	4.69775	11	0.00143624	0.0215436
83	207236_at	ZNF345	20185	66	2634	8.61253	17	0.00155125	0.0227811
84	212892_at	ZNF282	20185	138	2634	18.008	30	0.00156255	0.0227811
85	213943_at	TWIST1	20185	23	2634	3.00134	8	0.00157617	0.0227811
86	225539_at	ZNF295	20185	56	2634	7.3076	15	0.00163514	0.0227811
87	231922_at	ZNF276	20185	56	2634	7.3076	15	0.00163514	0.0227811
88	202340_x_at	NR4A1	20185	19	2634	2.47937	7	0.00164839	0.0227811
89	203604_at	ZNF516	20185	19	2634	2.47937	7	0.00164839	0.0227811
90	202173_s_at	VEZF1	20185	77	2634	10.048	19	0.00168147	0.0229801
91	208937_s_at	ID1	20185	145	2634	18.9215	31	0.00180023	0.0243328
92	226328_at	KLF16	20185	42	2634	5.4807	12	0.00198443	0.0263032
93	223400_s_at	PBRM1	20185	78	2634	10.1784	19	0.00198878	0.0263032
94	219741_x_at	ZNF552	20185	101	2634	13.1798	23	0.00230536	0.0300277
95	1554726_at	ZNF655	20185	79	2634	10.3089	19	0.00234223	0.0300277
96	220617_s_at	ZNF532	20185	63	2634	8.22105	16	0.00234363	0.0300277
97	203301_s_at	DMTF1	20185	48	2634	6.26366	13	0.00253092	0.0319867
98	239364_at	ETV6	20185	85	2634	11.0919	20	0.00254854	0.0319867
99	207069_s_at	SMAD6	20185	114	2634	14.8762	25	0.00286829	0.0356363
100	206377_at	FOXF2	20185	34	2634	4.43676	10	0.00293591	0.0361117
101	209959_at	NR4A3	20185	39	2634	5.08922	11	0.00308835	0.0365884
102	211392_s_at	PATZ1	20185	39	2634	5.08922	11	0.00308835	0.0365884
103	243188_at	ZNF283	20185	25	2634	3.26232	8	0.00308927	0.0365884
104	218344_s_at	RCOR3	20185	44	2634	5.74169	12	0.00314326	0.0365884
105	207336_at	SOX5	20185	70	2634	9.13451	17	0.00315315	0.0365884
106	209969_s_at	STAT1	20185	70	2634	9.13451	17	0.00315315	0.0365884
107	31845_at	ELF4	20185	211	2634	27.534	41	0.00322628	0.0370871
108	205446_s_at	ATF2	20185	21	2634	2.74035	7	0.00348917	0.0397377
109	209506_s_at	NR2F1	20185	60	2634	7.82958	15	0.00353736	0.039917
110	204702_s_at	NFE2L3	20185	55	2634	7.17711	14	0.00370077	0.0408307
111	215012_at	ZNF451	20185	219	2634	28.578	42	0.00377698	0.0408307
112	202820_at	AHR	20185	35	2634	4.56725	10	0.00378431	0.0408307
113	204753_s_at	HLF	20185	35	2634	4.56725	10	0.00378431	0.0408307
114	203707_at	ZNF263	20185	35	2634	4.56725	10	0.00378431	0.0408307
115	223214_s_at	ZHX1	20185	213	2634	27.795	41	0.00385168	0.0410123
116	214513_s_at	CREB1	20185	40	2634	5.21972	11	0.00389654	0.0410123
117	219540_at	ZNF267	20185	45	2634	5.87218	12	0.00390116	0.0410123
118	1555355_a_at	ETS1	20185	88	2634	11.4834	20	0.00397162	0.0410512
119	222975_s_at	CSDE1	20185	88	2634	11.4834	20	0.00397162	0.0410512
120	1565347_s_at	TFE3	20185	56	2634	7.3076	14	0.00445649	0.045679
121	208992_s_at	STAT3	20185	356	2634	46.4555	63	0.0046079	0.0464641
122	1570135_at	ZNF230	20185	31	2634	4.04528	9	0.00460864	0.0464641
123	238076_at	GATAD2B	20185	51	2634	6.65514	13	0.0046547	0.046547
124	217593_at	ZSCAN18	20185	78	2634	10.1784	18	0.00470652	0.0466856
125	209189_at	FOS	20185	22	2634	2.87085	7	0.0048636	0.0475034
126	225937_at	CUX1	20185	41	2634	5.35021	11	0.0048662	0.0475034
127	228399_at	OSR1	20185	62	2634	8.09056	15	0.00501911	0.0486103

## Sheet: Regulons
Nets 1&2 Intersection	OBS		metaPCNA Networks	Control Network		Regulons - Network 1				Regulons - Network 2
MAX			ASCL1	AFF3		MAX	TFEC	ZNF101		MAX	TFEC	ZNF101
TFEC			CAMTA2	AHR		ATXN7L3B	PLA2G7	RBM38		FBXW11	SLC7A7	BANK1
THRA	metaPCNA		CTCF	ARID3A		GNA13	PLEK	REEP1		TMED2	IGSF6	STAP1
ZNF101			E2F1	ARID5A		YWHAZ	CYBB	WDR47		TAF9B	CSTA	BTLA
ID3	Control net		E2F2	ARNTL2		UBE2D1	CSF2RB	SYNM		ARFIP1	CD86	SH2D1A
NFE2	metaPCNA		E2F3	ATF2		NRAS	CAPG	ZNF365		TNKS2	HLA-DMB	MIR155HG
HLX	Control net		E2F6	ATOH8		CRKL	ITGB2	RNF103		YWHAZ	TLR8	FCRL1
ERG	Control net		E2F7	BCL6B		CYB5B	HLA-DMB	CD79A		ARF1	PLBD1	ICAM3
			E2F8	BHLHE40		MPZL1	CASP1	CD19		MAT2A	PLA2G7	CRTAM
			FOXM1	CARHSP1		NUDT21	CSTA	CHI3L2		GDAP1	CTSS	GPR18
			GTF3A	CREB1		GLUD1	LILRB4	INPP1		RC3H2	NPL	TNFAIP8
			HEY2	CREBL2		HNRNPU	AIF1	RNF11		PIP5K1A	CD84	TRAT1
			HMGB2	CREM		PITPNB	LPXN	GLS		RPRD1A	CD300LF	ISG20
			HMGB3	CSDE1		MFAP3	HCK	ME1		RAB5A	LST1	CHI3L2
			LIN28B	CUX1		ATF2	CD53	LPPR4		RBM48	TLR4	THEMIS
			MYB	DMTF1		TGFBR1	LY96	PJA2		G3BP2	CASP1	PTPRCAP
			MYBL1	E2F7		TUBGCP4	LST1	SCG2		YTHDF3	IL18	TXK
			MYBL2	E2F8		KLHDC3	CD86	PRUNE2		CALM1	PLEK	LOC439949
			NFE2	EBF3		EFNA3	IGSF6	RNASEH2A		UFM1	HCK	CD19
			PLAGL2	ELF4		PSEN1	TLR2	SULT4A1		PRPF4B	CLEC4A	HMHA1
			SMARCC1	ERG		EXD2	FCER1G	FAIM3		SCARB2	CLEC7A	STK17B
			SMARCE1	ETS1		OSBP	IFI30	ENO2		PTPRA	CD274	PRKCQ
			SOX11	ETS2		ATP5A1	IL18	P2RX5		EXOC5	SLAMF8	LRMP
			SOX13	ETV6		FNTB	VAMP8	NCKAP1		RAB8B	AIF1	SYTL1
			SSRP1	FLI1		RBBP4	SLC7A7	EPB41L3		CANX	TNFSF13B	CD247
			TBX2	FOS		R3HCC1L	LAMP2	PRKACB		CNOT8	LY96	SP140
			TCF3	FOXC1		TRIB1	APOC1	TCL1A		ZNF655	SIGLEC10	STK17A
			TERF2	FOXF1		TFDP1	NCKAP1L	KIAA1107		KCTD5	FBXO6	TC2N
			TFAM	FOXF2		CD2BP2	MNDA	NUP210		SMEK1	LY86	OXNAD1
			TFAP2A	FOXM1		CSNK1D	TYROBP	CHD5		SRSF5	SLAMF7	MPP7
			TFDP1	FOXO1		PTBP3	SERPINA1	IGHD		SEC61A1	GPR65	STK4
			THRA	FOXP1		RELA	LAPTM5	FAM190B		OGT	CYBB	CARD8
			TP53	GATA6		E2F4	HNMT	KIFAP3		CAPRIN1	MILR1	DUSP2
			WHSC1	GATAD2B		TNIP1	LIPA	MS4A1		APH1A	MNDA	MST4
			ZBED4	GTF2I		ZBTB33	CTSC	CPE		PATZ1	FPR3	CRLF3
			ZBTB16	HIF1A		ZNF238	NCF4	CLSTN1		DAZAP2	TLR2	LOC100127972
			ZBTB4	HIVEP2		NRP2	AIM1	NDEL1		TMX1	NCF4	RPS24
			ZIM2	HLF		GOLGA3	SRGN	GABBR1		FCF1	TYROBP	GIT2
			ZNF107	HLX		CALM1	LAIR1	SERINC1		ADPGK	SLC1A3	TRAV8-3
			ZNF22	HMGB3		RFXAP	LCP2	TRMT1		TOX4	C3AR1	MATN1-AS1
			ZNF257	HOXB7		ROBO1	THEMIS2	SNAP25		FHL1	THEMIS2	RPL13A
			ZNF367	HOXD4		GM2A	OLR1	GJC1		TMEM230	TLR1	NOSIP
			ZNF443	HOXD8		PIAS4	NCF2	GABARAPL1		OAZ2	HLA-DMA	MYL12A
			ZNF473	ID1		PRKCI	EVI2B	ATP6V1B2		RAB3GAP1	GPNMB	MSL3
			ZNF492	ID2		MFHAS1	SLC38A6	ARHGEF9		TRAM1	LILRB1	SCARNA17
			ZNF519	ID3		SNN	GPNMB	PLK1		M6PR	MFSD1
			ZNF530	IRF8		UGCG	TYMP	SLC22A4		ARF6	FUCA1
			ZNF551	IRF9		RAB35	PSMB9	TUBB2A		UBE2N	LAIR1
			ZNF606	JUNB		LARP1	FGL2	NEBL		KLF7	SAMSN1
			ZNF681	KLF16		KIAA0100	TLR1	NCALD		LSM14B	CD53
			ZNF682	KLF2		RPS6KA2	CTSS	ATP6V0B		TTPAL	RASSF4
			ZNF85	KLF3			SAT1	GSTM3		ARPC5	RNASE6
				KLF4			CLEC2B	NDRG4		STAT2	SLC9A9
				KLF6			CSF1R	APP		TBC1D9	FCER1G
				LHX6			MICB	CYB5R1		SEC23A	ATP8B4
				MECOM			NMI	KIF13B		UBE2A	MYO1F
				MECP2			CCRL2	ODC1		PEG10	SYK
				MEOX1			MERTK	CDC42		OCRL	CAPG
				MXD1			EVI2A	STX12		OAZ1	FGL2
				NFE2L2			ARHGDIB	KIAA0922		ZNF343	CSF2RB
				NFE2L3			ICAM1	VAMP2		FUT8	CSF2RA
				NFIA			CD48	ABLIM3		PGRMC1	CLIC2
				NFYC			RPS6KA1	SLC1A4		ATP6AP2	CMKLR1
				NR1H3			HLA-DMA	SERINC3		RNF114	NCF2
				NR2F1			APOBEC3G	KIF3C		RCAN1	AOAH
				NR4A1			PLSCR1	XRCC2		SYPL1	C10orf128
				NR4A3			HCLS1	DYNLT3		JAG1	HAVCR2
				OSR1			CPVL	CALM2		CLN8	CD1D
				PATZ1			CTSH	ARPP19		TSC22D3	EVI2A
				PBRM1			CASP4	DNM3		GUCY1B3	CD38
				PBX1			IL10RA	ANXA2P1		CD200	SLC15A3
				PIAS2			SYK	WRB		ZNF688	NLRC4
				POU2F1			KYNU	C1orf216		ZFYVE21	NCKAP1L
				PPARG			FUCA1	RAD54L		RNF41	IL10RA
				PRRX1			FTL	CAMTA2		CHMP4B	CARD16
				RCOR3			CD14	CXCL13		ORMDL3	ITGAM
				RELA			LILRB3	CR2		KAT5	DRAM1
				RERE			LY75	PAK4		CDK9	ALPK1
				RFX3			NPC2	POU2AF1		PEX5	LCP2
				RFX6			DPYD	CD79B		RAD52	LILRB4
				SMAD5			SNAP23	RCAN1		SNHG3	LGALS3
				SMAD6			HLA-DRA	LHFPL2		LOC100506459	BTK
				SOX18			GBP1	GZMM		KRTCAP2	NPC2
				SOX5			BST1	TRAT1		FAM46D	RGS18
				SP1			RNASE6	LIPE			CLEC4E
				SP100			LY86	CD3G			TM6SF1
				STAT1			CYBA	IRF4			FYB
				STAT3			TNFAIP8	EFCAB11			FERMT3
				TAL1			APOE	SEP15			CCR1
				TBX2			GPR65	FCER2			ARPC1B
				TCF4			TNFAIP3	HRH1			MCOLN2
				TEAD1			HLA-G	NFE2L3			ARHGAP25
				TEF			SMPDL3A	ONECUT2			APOL3
				TFCP2			CCL4	IGSF1			MGAT4A
				TFE3			SLCO2B1	NCR1			CLEC12A
				TOX2			BCL2A1	TNFSF11			C1orf162
				TSC22D3			CD52	ETV2			MARCH1
				TWIST1			ACP5				VAMP8
				TWIST2			RGS1				MICB
				VEZF1			PTPN22				GAB3
				ZBTB20			LGALS9				TNFSF13
				ZBTB4			ADAMDEC1				MPEG1
				ZBTB45			FLI1				IFIH1
				ZBTB47			NR1H3				STX11
				ZFHX3			CD38				TLR7
				ZFHX4			CCL3				MR1
				ZFP42			CCR5				ITGAX
				ZFPM2			B2M				CASP4
				ZHX1			GPR183				LAT2
				ZHX3			FPR3				TNFSF15
				ZNF146			C2				SLC38A6
				ZNF200			CXCL11				SQRDL
				ZNF230			C3AR1				IRF8
				ZNF263			SLC30A1				SAT1
				ZNF264			FCN1				CLECL1
				ZNF267			CCL8				SIGLEC7
				ZNF275			ITGAX				PTPLAD2
				ZNF276			MYO1F				IFI30
				ZNF281			NKG7				RARRES1
				ZNF282			FCGR1A				NABP1
				ZNF283			DNASE2				MS4A6A
				ZNF285			FCGR3B				CCRL2
				ZNF295			FGR				NOD2
				ZNF333			LRP3				SAMD9L
				ZNF334			ZNF267				ADAMDEC1
				ZNF345			MKNK1				NR1H3
				ZNF367			GNG5				MITF
				ZNF418			GM2A				PTAFR
				ZNF423			CHI3L1				TLR5
				ZNF451			FASN				RGL1
				ZNF510			GRIP2				C1QA
				ZNF512			CGREF1				CD80
				ZNF516			GRIN1				IFI35
				ZNF524			VILL				CCL4
				ZNF532			COLQ				CXorf21
				ZNF552			GAS2				C1orf54
				ZNF585A			BAP1				PLSCR1
				ZNF621			DEPDC5				XAF1
				ZNF641			CD44				IL18BP
				ZNF655			TMSB4X				GPR160
				ZNF711			TRPM1				AIM2
				ZNF740			RASSF8				PILRA
				ZNF770			PEX5				FAM26F
				ZNF827			SCAI				IRF9
				ZSCAN18			SLC7A5				RAB42
							AIP				HOPX
							RPH3A				DNASE2
							CBLN1				ADTRP
											CHI3L1
											CXCL11
											DNAJC5B
											GPR84
											PSAP
											C15orf48
											FTL
											IL10
											MCTP1
											HLA-DQB1
											TNFRSF9
											GNGT2
											S100A9
											SEMA4A
											FGFR2
